# Supplementary material for: Liverome: a curated database of liver cancer-related gene signatures with self-contained context information
Source: BMC Genomics. 2011 Nov 30;12(Suppl 3):S3. doi: 10.1186/1471-2164-12-S3-S3 (PMC3333186; doi:10.1186/1471-2164-12-S3-S3)
Supplement: Additional file 4 — Supplementary Excel File This Excel file contains the list of modules in the co-expression network and their enriched pathways. [file 1471-2164-12-S3-S3-S4.xls]

## Sheet: Liverome_modules_enrich_0.05
M#	Module Color	Source	Term	Description	P-value	P-value (BH corrected)	Bkgd	Bkgd Count	Sel	Sel Count
1	Turquoise	Canonical pathways	41BBPATHWAY	TNF-type receptor 4-1BB is bound by TRAF1 to activate the MAP kinase pathway in activated T cells.	0	1e-06	6024	13 (%0.22)	1018	10 (%0.98)	ATF2,CHUK,IFNG,IKBKB,IL2,IL4,MAPK14,MAPK8,NFKB1,TRAF2
1	Turquoise	Canonical pathways	AKTPATHWAY	Second messenger PIP3 promotes cell survival by activating the anti-apoptotic kinase AKT.	2e-06	1e-05	6024	15 (%0.25)	1018	10 (%0.98)	AKT1,BAD,CASP9,CHUK,FASLG,GH1,GHR,NFKB1,PIK3CA,PIK3R1
1	Turquoise	Canonical pathways	ALKPATHWAY	Activin receptor-like kinase 3 (ALK3) is required during gestation for cardiac muscle development.	1.7e-05	5.6e-05	6024	20 (%0.33)	1018	11 (%1.1)	ACVR1,APC,ATF2,AXIN1,CTNNB1,HNF1A,NPPA,SMAD4,SMAD5,TGFB1,TGFB2
1	Turquoise	Canonical pathways	AMIPATHWAY	Endogenous anti-thrombosis pathways are overwhelmed in plaque-narrowed blood vessels, resulting in potentially lethal myocardial infarction.	0.002321	0.003502	6024	16 (%0.27)	1018	7 (%0.69)	CD4,HLA-DRA,HLA-DRB1,PRKACB,PRKAR1A,PTPRC,TRA@
1	Turquoise	Canonical pathways	ARENRF2PATHWAY	Nrf1 and nrf2 are transcription factors that bind to antioxidant response elements (AREs), promoters of genes involved in oxidative damage control.	0.008429	0.011153	6024	12 (%0.2)	1018	5 (%0.49)	FOS,KEAP1,MAPK1,MAPK14,MAPK8
1	Turquoise	Canonical pathways	ARFPATHWAY	Cyclin-dependent kinase inhibitor 2A is a tumor suppressor that induces G1 arrest and can activate the p53 pathway, leading to G2/M arrest.	0	0	6024	11 (%0.18)	1018	10 (%0.98)	ABL1,CDKN2A,MDM2,MYC,PIK3CA,PIK3R1,RAC1,RB1,TP53,TWIST1
1	Turquoise	Canonical pathways	ASBCELLPATHWAY	B cells require interaction with helper T cells to produce antigen-specific immunoglobulins as a key element of the human immune response.	0	0	6024	12 (%0.2)	1018	12 (%1.2)	CD28,CD4,CD40,CD40LG,CD80,FAS,FASLG,HLA-DRA,HLA-DRB1,IL10,IL2,IL4
1	Turquoise	Canonical pathways	AT1RPATHWAY	Binding of angiotensin II to AT1-R activates Ca2+ signaling and the JNK pathway.	0.016923	0.021562	6024	25 (%0.42)	1018	8 (%0.79)	AGT,ATF2,EGFR,MAPK1,MAPK8,RAC1,RAF1,SRC
1	Turquoise	Canonical pathways	ATMPATHWAY	The tumor-suppressing protein kinase ATM responds to radiation-induced DNA damage by blocking cell-cycle progression and activating DNA repair.	0	0	6024	12 (%0.2)	1018	11 (%1.1)	ABL1,ATM,BRCA1,CDKN1A,CHEK1,GADD45A,MAPK8,MDM2,NFKB1,TP53,TP73
1	Turquoise	Canonical pathways	BADPATHWAY	When phosphorylated, BAD is inhibited by sequestration; when non-phosphorylated, it promotes apoptosis by inactivating pro-survival BCL-XL and BCL-2.	0	1e-06	6024	17 (%0.28)	1018	12 (%1.2)	AKT1,BAD,BAX,BCL2,BCL2L1,IGF1R,IL3,KIT,PIK3CA,PIK3R1,PRKACB,PRKAR1A
1	Turquoise	Canonical pathways	BIOPEPTIDESPATHWAY	Extracellular signaling peptides exert biological effects via G-protein coupled receptors (GPCRs), which activate intracellular GTPases.	0.001581	0.002614	6024	29 (%0.48)	1018	11 (%1.1)	AGT,CDK5,FYN,JAK2,MAPK1,MAPK14,MAPK8,RAF1,STAT1,STAT3,STAT5A
1	Turquoise	Canonical pathways	BREAST_CANCER_ESTROGEN_SIGNALING	Genes preferentially expressed in breast cancers, especially those involved in estrogen-receptor-dependent signal transduction.	0	0	6024	75 (%1.2)	1018	40 (%3.9)	AR,ATF2,BAD,BCL2,C3,CCND1,CCNE1,CD44,CDH1,CDKN1A,CDKN1B,CDKN2A,CTNNB1,CTSB,DLC1,EGFR,ERBB2,ESR2,FAS,FASLG,GAPDH,GATA3,HMGB1,IGFBP2,IL6,IL6R,KIT,KRT19,MAP2K7,MKI67,MUC1,NGF,PLAU,PTEN,PTGS2,S100A2,TFF3,TIE1,TP53,VEGFA
1	Turquoise	Canonical pathways	CALCINEURIN_NF_AT_SIGNALING	Mouse genes associated with signal transduction through calcium, calcineurin, and NF-AT.	0	0	6024	59 (%0.98)	1018	32 (%3.1)	BAD,BCL2,CD40LG,CD69,CDKN1A,CSF2,FASLG,FOS,GAPDH,GATA3,IFNG,IL10,IL13,IL1B,IL2,IL3,IL4,IL6,IL8,MAP2K7,MAPK14,MAPK8,NFAT5,PIN1,PTPRC,SFN,SP1,SP3,TGFB1,TNF,TRAF2,VEGFA
1	Turquoise	Canonical pathways	CARDIACEGFPATHWAY	Cardiac hypertrophy, a response to high blood pressure, is stimulated by GPCR ligands such as angiotensin II that activate the EGF pathway.	0.000374	0.000664	6024	13 (%0.22)	1018	7 (%0.69)	AGT,EGF,EGFR,FOS,MYC,NFKB1,RHOA
1	Turquoise	Canonical pathways	CARM_ERPATHWAY	Methyltransferase CARM1 methylates CBP and co-activates estrogen receptors via Grip1.	0.021997	0.027416	6024	18 (%0.3)	1018	6 (%0.59)	BRCA1,CCND1,HDAC1,HIST2H3C,NCOR2,NRIP1
1	Turquoise	Canonical pathways	CASPASEPATHWAY	Caspases are cysteine proteases active in apoptosis; caspase-8 and 9 cleave and activate other caspases, while 3, 6, and 7 cleave cellular targets.	0.002321	0.003502	6024	16 (%0.27)	1018	7 (%0.69)	APAF1,CASP2,CASP3,CASP4,CASP8,CASP9,PARP1
1	Turquoise	Canonical pathways	CBLPATHWAY	Activated EGF receptors undergo endocytosis into clathrin-coated vesicles, where they are recycled to the membrane or ubiquitinated by Cbl.	0.025802	0.031253	6024	11 (%0.18)	1018	4 (%0.39)	EGF,EGFR,MET,SRC
1	Turquoise	Canonical pathways	CCR5PATHWAY	CCR5 is a G-protein coupled receptor expressed in macrophages that recognizes chemokine ligands and is targeted by the HIV envelope protein GP120.	0.000374	0.000664	6024	13 (%0.22)	1018	7 (%0.69)	CCL4,CCR5,CXCL12,CXCR4,FOS,MAPK14,MAPK8
1	Turquoise	Canonical pathways	CD40PATHWAY	The CD40 receptor is a TNF-type receptor that regulates immunoglobulin expression in B cells and moderates T cell activation via T-cell expression of its ligand.	0.00491	0.00681	6024	11 (%0.18)	1018	5 (%0.49)	CD40,CD40LG,CHUK,IKBKB,NFKB1
1	Turquoise	Canonical pathways	CDMACPATHWAY	Cadmium 2+ promotes cell proliferation in cultured macrophages by entering the cell via calcium channels and activating the MAP kinase pathway.	0.00139	0.002321	6024	12 (%0.2)	1018	6 (%0.59)	FOS,MAPK1,MYC,NFKB1,RAF1,TNF
1	Turquoise	Canonical pathways	CELLCYCLEPATHWAY	Cyclins interact with cyclin-dependent kinases to form active kinase complexes that regulate progression through the cell cycle.	3.1e-05	9.4e-05	6024	18 (%0.3)	1018	10 (%0.98)	CCND1,CCNE1,CDC25A,CDK2,CDKN1A,CDKN1B,CDKN2A,CDKN2B,RB1,TFDP1
1	Turquoise	Canonical pathways	CERAMIDEPATHWAY	Ceramide is a lipid signaling molecule that can activate proliferative or apoptotic pathways, depending on signaling context, localization, and cell type.	0	2e-06	6024	18 (%0.3)	1018	12 (%1.2)	AIFM1,BAD,BAX,BCL2,CASP8,FADD,MAPK1,MAPK8,NFKB1,RAF1,TRADD,TRAF2
1	Turquoise	Canonical pathways	CHEMICALPATHWAY	DNA damage promotes Bid cleavage, which stimulates mitochondrial cytochrome c release and consequent caspase activation, resulting in apoptosis.	5e-06	1.7e-05	6024	21 (%0.35)	1018	12 (%1.2)	AKT1,APAF1,ATM,BAD,BAX,BCL2,BCL2L1,CASP3,CASP9,PARP1,STAT1,TP53
1	Turquoise	Canonical pathways	CLASSICPATHWAY	The classic complement pathway is initiated by antibodies and promotes phagocytosis and lysis of foreign cells as well as activating the inflammatory response.	0.038211	0.04596	6024	12 (%0.2)	1018	4 (%0.39)	C2,C3,C4B,C5
1	Turquoise	Canonical pathways	COMPPATHWAY	Both the classic and alternative immune complement pathways promote inflammation, foreign cell lysis, and phagocytosis.	0.039944	0.047382	6024	16 (%0.27)	1018	5 (%0.49)	C2,C3,C4B,C5,MBL2
1	Turquoise	Canonical pathways	CREBPATHWAY	CREB is a transcription factor that binds to cAMP-responsive elements (CREs) to activate transcription in response to extracellular signaling.	0.004597	0.006482	6024	21 (%0.35)	1018	8 (%0.79)	AKT1,MAPK1,MAPK14,PIK3CA,PIK3R1,PRKACB,PRKAR1A,RAC1
1	Turquoise	Canonical pathways	CSKPATHWAY	Csk inhibits T-cell activation by phosphorylating Lck; Csk is regulated by cAMP-dependent kinases and is opposed by the T-cell activator CD45.	0.002321	0.003502	6024	16 (%0.27)	1018	7 (%0.69)	CD4,HLA-DRA,HLA-DRB1,PRKACB,PRKAR1A,PTPRC,TRA@
1	Turquoise	Canonical pathways	CTLA4PATHWAY	T cell activation requires interaction with an antigen-MHC-I complex on an antigen-presenting cell (APC), as well as CD28 interaction with the APC's CD80 or 86.	2.4e-05	7.7e-05	6024	15 (%0.25)	1018	9 (%0.88)	CD28,CD80,CD86,HLA-DRA,HLA-DRB1,IL2,PIK3CA,PIK3R1,TRA@
1	Turquoise	Canonical pathways	CTLPATHWAY	Cytotoxic T lymphocytes induce apoptosis in infected cells presenting antigen-MHC-I complexes via the perforin and Fas/Fas ligand pathways.	6.6e-05	0.000162	6024	11 (%0.18)	1018	7 (%0.69)	B2M,FAS,FASLG,HLA-A,ICAM1,ITGB2,TRA@
1	Turquoise	Canonical pathways	CXCR4PATHWAY	CXCR4 is a G-protein coupled receptor that responds to the ligand SDF-1 by activating Ras and PI3 kinase to promote lymphocyte chemotaxis.	0.003742	0.0055	6024	17 (%0.28)	1018	7 (%0.69)	CXCL12,CXCR4,MAPK1,NFKB1,PIK3CA,PIK3R1,RAF1
1	Turquoise	Canonical pathways	CYTOKINEPATHWAY	Intercellular signaling in the immune system occurs via secretion of cytokines, which promote antigen-dependent B and T cell response.	0	0	6024	15 (%0.25)	1018	14 (%1.4)	IFNG,IL10,IL13,IL15,IL18,IL1A,IL2,IL3,IL4,IL5,IL6,IL8,IL9,TNF
1	Turquoise	Canonical pathways	DCPATHWAY	Dendritic cells internalize and present antigen, after which they migrate to lymphocyte-rich tissues and induce T and B cell differentiation.	0	0	6024	15 (%0.25)	1018	12 (%1.2)	ANPEP,CD2,CD40,CD5,CSF2,IFNG,IL10,IL13,IL3,IL4,IL5,ITGAX
1	Turquoise	Canonical pathways	DEATHPATHWAY	Death receptors such as Fas and DR3, 4, and 5 transduce pro-apoptotic signaling by oligomerizing to activate the caspase cascade.	0	1e-06	6024	25 (%0.42)	1018	15 (%1.5)	APAF1,BCL2,CASP3,CASP8,CASP9,CFLAR,CHUK,FADD,NFKB1,TNFRSF10A,TNFRSF10B,TNFRSF25,TNFSF12,TRADD,TRAF2
1	Turquoise	Canonical pathways	ECMPATHWAY	Extracellular matrix induces integrin-mediated FAK phosphorylation in epithelial cells, leading to PI3 and MAP kinase activation and actin reorganization.	0.000386	0.00067	6024	19 (%0.32)	1018	9 (%0.88)	FYN,ITGB1,MAPK1,PIK3CA,PIK3R1,RAF1,RHOA,ROCK1,SRC
1	Turquoise	Canonical pathways	EDG1PATHWAY	The lipid S1P is an EDG1 ligand promoting chemotaxis via Rac1 and cell survival and proliferation via ERK activation.	0.001657	0.002689	6024	22 (%0.37)	1018	9 (%0.88)	AKT1,ITGAV,ITGB3,MAPK1,PIK3CA,PIK3R1,RAC1,RHOA,SRC
1	Turquoise	Canonical pathways	EGFPATHWAY	The epidermal growth factor (EGF) peptide stimulates the EGF receptor to promote cell proliferation via the MAP kinase and Ras pathways.	3e-06	1.1e-05	6024	23 (%0.38)	1018	13 (%1.3)	EGF,EGFR,FOS,JAK1,MAPK8,PIK3CA,PIK3R1,RAF1,RASA1,SRF,STAT1,STAT3,STAT5A
1	Turquoise	Canonical pathways	EIF4PATHWAY	The eIF-4F complex recognizes 5' mRNA caps, recruits RNA helicases, and maintains mRNA-ribosome bridging.	0.003083	0.004571	6024	20 (%0.33)	1018	8 (%0.79)	AKT1,GHR,IRS1,MAPK1,MAPK14,PIK3CA,PIK3R1,PTEN
1	Turquoise	Canonical pathways	EPOPATHWAY	Erythropoietin, which activates the MAPK pathway, stimulates erythrocyte production and is an effective treatment for anemia.	0.004405	0.006262	6024	14 (%0.23)	1018	6 (%0.59)	EPO,FOS,JAK2,MAPK8,RAF1,STAT5A
1	Turquoise	Canonical pathways	ERKPATHWAY	Cell growth is promoted by Ras activation of the anti-apoptotic p44/42 MAP kinase pathway.	0.001657	0.002689	6024	22 (%0.37)	1018	9 (%0.88)	EGFR,IGF1R,ITGB1,MAPK1,MYC,NGF,RAF1,SRC,STAT3
1	Turquoise	Canonical pathways	ERYTHPATHWAY	Erythropoietin selectively stimulates erythrocyte differentiation from CFU-GEMM cells in bone marrow.	0	1e-06	6024	13 (%0.22)	1018	10 (%0.98)	CSF2,CSF3,EPO,IL11,IL1A,IL3,IL6,IL9,TGFB1,TGFB2
1	Turquoise	Canonical pathways	FASPATHWAY	Binding of the Fas ligand to the Fas receptor induces caspase activation and consequent apoptosis in the Fas-expressing cell.	0.000386	0.00067	6024	19 (%0.32)	1018	9 (%0.88)	CASP3,CASP8,CFLAR,FADD,FAS,FASLG,MAPK8,PARP1,RB1
1	Turquoise	Canonical pathways	FCER1PATHWAY	In mast cells, Fc epsilon receptor 1 activates BTK, PKC, and the MAP kinase pathway to promote degranulation and arachnidonic acid release.	0.016696	0.021431	6024	21 (%0.35)	1018	7 (%0.69)	FOS,MAP2K7,MAPK1,MAPK8,PIK3CA,PIK3R1,RAF1
1	Turquoise	Canonical pathways	G1PATHWAY	CDK4/6-cyclin D and CDK2-cyclin E phosphorylate Rb, which allows the transcription of genes needed for the G1/S cell cycle transition.	0	0	6024	23 (%0.38)	1018	17 (%1.7)	ABL1,ATM,CCND1,CCNE1,CDC25A,CDK2,CDKN1A,CDKN1B,CDKN2A,CDKN2B,HDAC1,RB1,SMAD4,TFDP1,TGFB1,TGFB2,TP53
1	Turquoise	Canonical pathways	G2PATHWAY	Activated Cdc2-cyclin B kinase regulates the G2/M transition; DNA damage stimulates the DNA-PK/ATM/ATR kinases, which inactivate Cdc2.	8e-06	2.8e-05	6024	19 (%0.32)	1018	11 (%1.1)	ATM,BRCA1,CDC25A,CDC25C,CDC34,CDKN1A,CHEK1,GADD45A,MDM2,TP53,WEE1
1	Turquoise	Canonical pathways	GATA3PATHWAY	GATA-3 is a transcription factor that promotes differentiation of helper T cells into Th2 cells, which secrete cytokines IL4, IL5, and IL13.	6.6e-05	0.000162	6024	11 (%0.18)	1018	7 (%0.69)	GATA3,IL13,IL4,IL5,MAPK14,PRKACB,PRKAR1A
1	Turquoise	Canonical pathways	GCRPATHWAY	Corticosteroids activate the glucocorticoid receptor (GR), which inhibits NF-kB and activates Annexin-1, thus inhibiting the inflammatory response.	0.000169	0.000342	6024	12 (%0.2)	1018	7 (%0.69)	AKT1,ANXA1,NFKB1,NPPA,NR3C1,PIK3CA,PIK3R1
1	Turquoise	Canonical pathways	GHPATHWAY	Growth hormone receptors dimerize on ligand binding and activate the JAK2 protein kinase.	3e-06	1.1e-05	6024	23 (%0.38)	1018	13 (%1.3)	GH1,GHR,HNF1A,INS,IRS1,JAK2,MAPK1,PIK3CA,PIK3R1,RAF1,SOCS1,SRF,STAT5A
1	Turquoise	Canonical pathways	GLEEVECPATHWAY	The drug Gleevec specifically targets the abnormal bcr-abl protein, an apoptosis inhibitor present in chronic myeloid leukemia.	0	1e-06	6024	17 (%0.28)	1018	12 (%1.2)	AKT1,BCL2,BCR,FOS,JAK2,MAPK8,MYC,PIK3CA,PIK3R1,RAF1,STAT1,STAT5A
1	Turquoise	Canonical pathways	GSK3PATHWAY	Bacterial lipopolysaccharide activates AKT to promote the survival and activation of macrophages and inhibits Gsk3-beta to promote beta-catenin accumulation in the nucleus.	6.2e-05	0.000162	6024	19 (%0.32)	1018	10 (%0.98)	AKT1,APC,AXIN1,CCND1,CTNNB1,EIF2AK2,LBP,NFKB1,PIK3CA,PIK3R1
1	Turquoise	Canonical pathways	HCMVPATHWAY	Cytomegalovirus activates MAP kinase pathways in the host cell, inducing transcription of viral genes.	9.7e-05	0.000222	6024	14 (%0.23)	1018	8 (%0.79)	AKT1,MAPK1,MAPK14,NFKB1,PIK3CA,PIK3R1,RB1,SP1
1	Turquoise	Canonical pathways	HDACPATHWAY	Myocyte enhancer factor MEF2 activates transcription of genes required for muscle cell differentiation and is inhibited by histone deacetylases.	0.005751	0.00785	6024	18 (%0.3)	1018	7 (%0.69)	AKT1,IGF1R,INS,MAPK14,MYOD1,PIK3CA,PIK3R1
1	Turquoise	Canonical pathways	HIFPATHWAY	Under normal conditions, hypoxia inducible factor HIF-1 is degraded; under hypoxic conditions, it activates transcription of genes controlled by hpoxic response elements (HREs).	0.000678	0.001154	6024	11 (%0.18)	1018	6 (%0.59)	ARNT,ASPH,EPO,HIF1A,VEGFA,VHL
1	Turquoise	Canonical pathways	HIVNEFPATHWAY	HIV-infected CD4 helper T cells may express Fas ligand, which binds to the Fas receptors of uninfected cells and induces apoptosis.	0	0	6024	42 (%0.7)	1018	23 (%2.3)	APAF1,BCL2,CASP2,CASP3,CASP8,CASP9,CFLAR,CHUK,FADD,FAS,FASLG,MAP2K7,MAPK8,MDM2,NFKB1,PARP1,PSEN2,RASA1,RB1,TNF,TNFRSF1B,TRADD,TRAF2
1	Turquoise	Canonical pathways	IGF1MTORPATHWAY	Growth factor IGF-1 activates AKT, Gsk3-beta, and mTOR to promote muscle hypertrophy.	0.020229	0.025397	6024	14 (%0.23)	1018	5 (%0.49)	AKT1,IGF1R,PIK3CA,PIK3R1,PTEN
1	Turquoise	Canonical pathways	IGF1PATHWAY	Growth factor IGF-1 stimulates growth and inhibits apoptosis by activating the MAP kinase pathway in a variety of cell types.	0.000113	0.000242	6024	17 (%0.28)	1018	9 (%0.88)	FOS,IGF1R,IRS1,MAPK8,PIK3CA,PIK3R1,RAF1,RASA1,SRF
1	Turquoise	Canonical pathways	IGF1RPATHWAY	Insulin-like growth factor receptor IGF-1R promotes cell growth and inhibits apoptosis on binding of ligands IGF-1 and 2 via Ras activation and the AKT pathway.	9.7e-05	0.000222	6024	14 (%0.23)	1018	8 (%0.79)	AKT1,BAD,IGF1R,IRS1,MAPK1,PIK3CA,PIK3R1,RAF1
1	Turquoise	Canonical pathways	IL10PATHWAY	The cytokine IL-10 inhibits the inflammatory response by macrophages via activation of heme oxygenase 1.	0	1e-06	6024	13 (%0.22)	1018	10 (%0.98)	HMOX1,IL10,IL10RB,IL1A,IL6,JAK1,STAT1,STAT3,STAT5A,TNF
1	Turquoise	Canonical pathways	IL12PATHWAY	IL12 and Stat4 Dependent Signaling Pathway in Th1 Development	0.000206	0.000402	6024	15 (%0.25)	1018	8 (%0.79)	CCR5,CXCR3,IFNG,IL18,JAK2,MAPK14,MAPK8,TRA@
1	Turquoise	Canonical pathways	IL17PATHWAY	Activated T cells secrete IL-17, which stimulates fibroblasts and other cells to secrete inflammatory and hematopoietic cytokines.	3e-06	1.3e-05	6024	13 (%0.22)	1018	9 (%0.88)	CD2,CD4,CD58,CD8A,CSF3,IL3,IL6,IL8,TRA@
1	Turquoise	Canonical pathways	IL1RPATHWAY	The cytokine IL-1 stimulates its primary receptor, IL-1R1, which induces transcription of inflammation-related genes such as interferons.	9e-06	3.2e-05	6024	22 (%0.37)	1018	12 (%1.2)	CHUK,IKBKB,IL1A,IL1B,IL6,IRAK2,MAPK14,MAPK8,NFKB1,TGFB1,TGFB2,TNF
1	Turquoise	Canonical pathways	IL2PATHWAY	IL-2 promotes proliferation via JAK and MAP kinase and has surface receptors on activated B cells, LPS-treated monocytes, and many T cells.	0.00707	0.0095	6024	15 (%0.25)	1018	6 (%0.59)	FOS,IL2,JAK1,MAPK8,RAF1,STAT5A
1	Turquoise	Canonical pathways	IL2RBPATHWAY	The beta subunit of the IL-2 receptor is required for IL-2 and IL-15 signal recognition and activates JAK kinase on ligand binding.	0	0	6024	27 (%0.45)	1018	18 (%1.8)	AKT1,BAD,BCL2,BCL2L1,CFLAR,FAS,FASLG,FOS,IRS1,JAK1,MAPK1,MYC,PIK3CA,PIK3R1,RAF1,SOCS1,SOCS3,STAT5A
1	Turquoise	Canonical pathways	IL6PATHWAY	IL-6 binding to its receptor activates JAK kinases and a variety of transcription factors, with effects in neuronal differentiation, bone loss, and inflammation.	0.000206	0.000402	6024	15 (%0.25)	1018	8 (%0.79)	FOS,IL6,IL6R,JAK1,JAK2,RAF1,SRF,STAT3
1	Turquoise	Canonical pathways	IL7PATHWAY	IL-7 is required for B and T cell development and proliferation and may contribute to activation of VDJ recombination.	6.6e-05	0.000162	6024	11 (%0.18)	1018	7 (%0.69)	BCL2,FYN,IL7R,JAK1,PIK3CA,PIK3R1,STAT5A
1	Turquoise	Canonical pathways	INFLAMPATHWAY	Interleukins and TNF serve as signals to coordinate the inflammatory response, in which macrophages recruit and activate neutrophils, fibroblasts, and T cells.	0	0	6024	23 (%0.38)	1018	20 (%2)	CD4,CSF2,CSF3,HLA-DRA,HLA-DRB1,IFNG,IL10,IL11,IL13,IL15,IL1A,IL2,IL3,IL4,IL5,IL6,IL8,TGFB1,TGFB2,TNF
1	Turquoise	Canonical pathways	INSULINPATHWAY	Insulin regulates glucose levels via Ras-mediated transcriptional activation.	0.000113	0.000242	6024	17 (%0.28)	1018	9 (%0.88)	FOS,INS,IRS1,MAPK8,PIK3CA,PIK3R1,RAF1,RASA1,SRF
1	Turquoise	Canonical pathways	INTEGRINPATHWAY	Integrins are cell surface receptors commonly present at focal adhensions that interact with the extracellular matrix and transduce extracellular signaling.	0.007138	0.009517	6024	26 (%0.43)	1018	9 (%0.88)	BCR,FYN,ITGB1,MAPK1,MAPK8,RAF1,RHOA,ROCK1,SRC
1	Turquoise	Canonical pathways	KERATINOCYTEPATHWAY	Keratinocyte differentiation, which models the differentiation of epidermal cells, requires the four main MAP kinase pathways.	0	0	6024	33 (%0.55)	1018	19 (%1.9)	BCL2,CHUK,EGF,EGFR,ETS1,FAS,FASLG,FOS,IKBKB,MAP2K7,MAPK1,MAPK14,MAPK8,NFKB1,RAF1,SP1,TNF,TNFRSF1B,TRAF2
1	Turquoise	Canonical pathways	LAIRPATHWAY	The local acute inflammatory response is mediated by activated macrophages and mast cells or by complement activation.	0	1e-06	6024	13 (%0.22)	1018	10 (%0.98)	C3,C5,ICAM1,IL1A,IL6,IL8,ITGB1,ITGB2,SELP,TNF
1	Turquoise	Canonical pathways	LONGEVITYPATHWAY	Caloric restriction in animals often increases lifespan, which may occur via decreased IGF receptor expression and consequent expression of stress-resistance proteins.	1e-06	4e-06	6024	12 (%0.2)	1018	9 (%0.88)	AKT1,CAT,GH1,GHR,IGF1R,PIK3CA,PIK3R1,SOD2,SOD3
1	Turquoise	Canonical pathways	MAPKPATHWAY	The mitogen-activated protein (MAP) kinase pathway is a common signaling mechanism and has four main sub-pathways: Erk, JNK/SAPK, p53, and ERK5.	4e-06	1.6e-05	6024	56 (%0.93)	1018	23 (%2.3)	ATF2,BRAF,CHUK,FOS,IKBKB,MAP2K7,MAP3K10,MAP3K12,MAP3K9,MAPK1,MAPK12,MAPK14,MAPK8,MYC,NFKB1,RAC1,RAF1,SP1,STAT1,TGFB1,TGFB2,TRADD,TRAF2
1	Turquoise	Canonical pathways	MCALPAINPATHWAY	In integrin-mediated cell migration, calpains digest links between the actin cytoskeleton and focal adhesion proteins.	0.005751	0.00785	6024	18 (%0.3)	1018	7 (%0.69)	CXCR3,EGF,EGFR,ITGB1,MAPK1,PRKACB,PRKAR1A
1	Turquoise	Canonical pathways	METPATHWAY	The hepatocyte growth factor receptor c-Met stimulates proliferation and alters cell motility and adhesion on binding the ligand HGF.	3.2e-05	9.7e-05	6024	27 (%0.45)	1018	13 (%1.3)	FOS,HGF,ITGB1,MAPK1,MAPK8,MET,PIK3CA,PIK3R1,PTEN,RAF1,RASA1,SRC,STAT3
1	Turquoise	Canonical pathways	MITOCHONDRIAPATHWAY	Pro-apoptotic signaling induces mitochondria to release cytochrome c, which stimulates Apaf-1 to activate caspase 9.	5.5e-05	0.000151	6024	16 (%0.27)	1018	9 (%0.88)	AIFM1,APAF1,BAX,BCL2,BCL2L1,CASP3,CASP8,CASP9,DIABLO
1	Turquoise	Canonical pathways	MPRPATHWAY	Progesterone binding to its intracellular receptor activates the MAPK pathway and induces oocyte maturation; binding to membrane receptor inhibits adenylyl cyclase.	0.010763	0.014132	6024	16 (%0.27)	1018	6 (%0.59)	CDC25C,MAPK1,PIN1,PRKACB,PRKAR1A,SRC
1	Turquoise	Canonical pathways	NFATPATHWAY	Cardiac hypertrophy is induced by NF-ATc4 and GATA4, which are stimulated through calcineurin activated by CaMK.	1.7e-05	5.6e-05	6024	29 (%0.48)	1018	14 (%1.4)	AGT,AKT1,CTF1,FGF2,LIF,MAPK1,MAPK14,MAPK8,NPPA,PIK3CA,PIK3R1,PRKACB,PRKAR1A,RAF1
1	Turquoise	Canonical pathways	NFKBPATHWAY	Inactive nuclear factor kB (NF-kB) is inhibited by the IkB family in the cytoplasm; active NF-kB is localized in the nucleus and regulates transcription of a variety of genes.	9.7e-05	0.000222	6024	14 (%0.23)	1018	8 (%0.79)	CHUK,FADD,IKBKB,IL1A,NFKB1,TNF,TNFRSF1B,TRADD
1	Turquoise	Canonical pathways	NGFPATHWAY	Nerve growth factor (NGF) stimulates neural survival and proliferation via the TrkA and p75 receptors, which induce DAG and IP3 production and activate Ras.	0.00707	0.0095	6024	15 (%0.25)	1018	6 (%0.59)	FOS,MAPK8,NGF,PIK3CA,PIK3R1,RAF1
1	Turquoise	Canonical pathways	NKTPATHWAY	T cell differentiation into Th1 and Th2 cells occurs by differential chemokine receptor expression, which mediates tissue localization and immune response.	0	0	6024	23 (%0.38)	1018	16 (%1.6)	CCL4,CCR1,CCR2,CCR5,CD28,CD4,CD40LG,CSF2,CXCR3,CXCR4,IFNG,IL2,IL4,IL5,TGFB1,TGFB2
1	Turquoise	Canonical pathways	NO1PATHWAY	Shear stress in endothelial cells increases cytoplasmic calcium, which activates nitric oxide synthase III to release NO, which in turn regulates cardiac contractions.	0.002321	0.003502	6024	16 (%0.27)	1018	7 (%0.69)	AKT1,FLT1,FLT4,KDR,PRKACB,PRKAR1A,VEGFA
1	Turquoise	Canonical pathways	NO2IL12PATHWAY	Macrophages activate NK cells by releasing IL-12, which induces NK cytotoxic activity in coordination with NO produced by inducible nitric oxide synthase II.	0.000169	0.000342	6024	12 (%0.2)	1018	7 (%0.69)	CCR5,CD2,CD4,CXCR3,IFNG,JAK2,NOS2
1	Turquoise	Canonical pathways	NTHIPATHWAY	Hemophilus influenzae infections activate NF-kB via several pathways, inducing the inflammatory response.	5.5e-05	0.000151	6024	16 (%0.27)	1018	9 (%0.88)	CHUK,IKBKB,IL1B,IL8,MAPK14,NFKB1,NR3C1,SMAD4,TNF
1	Turquoise	Canonical pathways	P27PATHWAY	p27 blocks the G1/S transition by inhibiting the checkpoint kinase cdk2/cyclin E and is inhibited by cdk2-mediated ubiquitination.	0.00491	0.00681	6024	11 (%0.18)	1018	5 (%0.49)	CCNE1,CDK2,CDKN1B,RB1,TFDP1
1	Turquoise	Canonical pathways	P38MAPKPATHWAY	The Rho family GTPases activate the p38 MAPKs under environmental stress or in the presence of pro-inflammatory cytokines.	0.001993	0.003175	6024	26 (%0.43)	1018	10 (%0.98)	ATF2,MAP3K9,MAPK14,MYC,RAC1,STAT1,TGFB1,TGFB2,TRADD,TRAF2
1	Turquoise	Canonical pathways	P53HYPOXIAPATHWAY	Hypoxia induces p53 accumulation and consequent apoptosis with p53-mediated cell cycle arrest, which is present under conditions of DNA damage.	0	1e-06	6024	17 (%0.28)	1018	12 (%1.2)	ABCB1,AKT1,ATM,BAX,CDKN1A,GADD45A,HIF1A,HSPA1A,IGFBP3,MAPK8,MDM2,TP53
1	Turquoise	Canonical pathways	P53PATHWAY	p53 induces cell cycle arrest or apoptosis under conditions of DNA damage.	0	0	6024	16 (%0.27)	1018	12 (%1.2)	APAF1,ATM,BAX,BCL2,CCND1,CCNE1,CDK2,CDKN1A,GADD45A,MDM2,RB1,TP53
1	Turquoise	Canonical pathways	PDGFPATHWAY	Platelet-derived growth factor (PDGF) receptor is phosphorylated on ligand binding and promotes cell proliferation.	0.000111	0.000242	6024	23 (%0.38)	1018	11 (%1.1)	FOS,JAK1,MAPK8,PIK3CA,PIK3R1,RAF1,RASA1,SRF,STAT1,STAT3,STAT5A
1	Turquoise	Canonical pathways	PITX2PATHWAY	The bicoid-related transcription factor Pitx2 is activated by Wnt binding to the Frizzled receptor and induces tissue-specific cell proliferation.	0.025802	0.031253	6024	11 (%0.18)	1018	4 (%0.39)	APC,AXIN1,CTNNB1,HDAC1
1	Turquoise	Canonical pathways	PPARAPATHWAY	Peroxisome proliferators regulate gene expression via PPAR/RXR heterodimers which bind to peroxisome-proliferator response elements (PPREs).	0	1e-06	6024	42 (%0.7)	1018	21 (%2.1)	APOA2,CD36,HSPA1A,INS,LPL,MAPK1,MYC,NCOR2,NOS2,NR0B2,NRIP1,PIK3CA,PIK3R1,PPARA,PRKACB,PRKAR1A,PTGS2,RB1,SP1,STAT5A,TNF
1	Turquoise	Canonical pathways	PTENPATHWAY	PTEN suppresses AKT-induced cell proliferation and antagonizes the action of PI3K.	5.5e-05	0.000151	6024	16 (%0.27)	1018	9 (%0.88)	AKT1,CDKN1B,FASLG,ILK,ITGB1,MAPK1,PIK3CA,PIK3R1,PTEN
1	Turquoise	Canonical pathways	PYK2PATHWAY	Pyk2 and Rac1 stimulate the JNK cascade and activate MKK3, which activates p38.	0.039458	0.047131	6024	20 (%0.33)	1018	6 (%0.59)	MAPK1,MAPK14,MAPK8,RAC1,RAF1,SRC
1	Turquoise	Canonical pathways	RACCYCDPATHWAY	Ras, Rac, and Rho coordinate to induce cyclin D1 expression and activate cdk2 to promote the G1/S transition.	0	0	6024	21 (%0.35)	1018	15 (%1.5)	AKT1,CCND1,CCNE1,CDK2,CDKN1A,CDKN1B,MAPK1,NFKB1,PIK3CA,PIK3R1,RAC1,RAF1,RB1,RHOA,TFDP1
1	Turquoise	Canonical pathways	RASPATHWAY	Ras activation stimulates many signaling cascades, including PI3K/AKT activation to inhibit apoptosis.	3e-06	1.4e-05	6024	18 (%0.3)	1018	11 (%1.1)	AKT1,BAD,BCL2L1,CASP9,CHUK,NFKB1,PIK3CA,PIK3R1,RAC1,RAF1,RHOA
1	Turquoise	Canonical pathways	RBPATHWAY	The ATM protein kinase recognizes DNA damage and blocks cell cycle progression by phosphorylating chk1 and p53, which normally inhibits Rb to allow G1/S transitions.	4e-06	1.7e-05	6024	11 (%0.18)	1018	8 (%0.79)	ATM,CDC25A,CDC25C,CDK2,CHEK1,RB1,TP53,WEE1
1	Turquoise	Canonical pathways	SA_B_CELL_RECEPTOR_COMPLEXES	Antigen binding to B cell receptors activates protein tyrosine kinases, such as the Src family, which ultimate activate MAP kinases.	0.013447	0.017391	6024	13 (%0.22)	1018	5 (%0.49)	ATF2,BCR,FOS,MAPK1,RAC1
1	Turquoise	Canonical pathways	SA_CASPASE_CASCADE	Apoptosis is mediated by caspases, cysteine proteases arranged in a proteolytic cascade.	0.000374	0.000664	6024	13 (%0.22)	1018	7 (%0.69)	APAF1,CASP3,CASP8,CASP9,FAS,FASLG,PARP1
1	Turquoise	Canonical pathways	SA_G1_AND_S_PHASES	Cdk2, 4, and 6 bind cyclin D in G1, while cdk2/cyclin E promotes the G1/S transition.	9.7e-05	0.000222	6024	14 (%0.23)	1018	8 (%0.79)	CCND1,CDK2,CDKN1A,CDKN1B,CDKN2A,MDM2,PRB1,TP53
1	Turquoise	Canonical pathways	SA_PROGRAMMED_CELL_DEATH	Programmed cell death, or apoptosis, eliminates damaged or unneeded cells.	6.6e-05	0.000162	6024	11 (%0.18)	1018	7 (%0.69)	APAF1,BAD,BAX,BCL10,BCL2,BCL2L1,CASP9
1	Turquoise	Canonical pathways	SA_PTEN_PATHWAY	PTEN is a tumor suppressor that dephosphorylates the lipid messenger phosphatidylinositol triphosphate.	9.7e-05	0.000222	6024	14 (%0.23)	1018	8 (%0.79)	AKT1,AKT2,AKT3,ILK,MAPK1,PIK3CA,PTEN,RBL2
1	Turquoise	Canonical pathways	SA_REG_CASCADE_OF_CYCLIN_EXPR	Expression of cyclins regulates progression through the cell cycle by activating cyclin-dependent kinases.	0.000169	0.000342	6024	12 (%0.2)	1018	7 (%0.69)	CCND1,CCNE1,CDK2,CDKN1B,CDKN2A,E2F4,PRB1
1	Turquoise	Canonical pathways	SA_TRKA_RECEPTOR	The TrkA receptor binds nerve growth factor to activate MAP kinase pathways and promote cell growth.	0.000374	0.000664	6024	13 (%0.22)	1018	7 (%0.69)	AKT1,AKT2,AKT3,CDKN1A,NGF,PIK3CA,RHOA
1	Turquoise	Canonical pathways	SHHPATHWAY	Sonic hedgehog (Shh) signaling in the developing CNS induces neuronal proliferation via interaction with the patched (Ptc-1) and smoothened receptors.	4e-06	1.7e-05	6024	11 (%0.18)	1018	8 (%0.79)	DYRK1A,DYRK1B,GLI1,PRKACB,PRKAR1A,PTCH1,SHH,SMO
1	Turquoise	Canonical pathways	SIG_BCR_SIGNALING_PATHWAY	Members of the BCR signaling pathway	0	2e-06	6024	32 (%0.53)	1018	17 (%1.7)	AKT1,AKT2,AKT3,BAD,BCL2,BCR,CD19,CD22,CR2,ITPR1,ITPR2,MAPK1,NR0B2,PIK3CA,PIK3R1,PTPRC,RAF1
1	Turquoise	Canonical pathways	SIG_CD40PATHWAYMAP	Genes related to CD40 signaling	0.000111	0.000242	6024	23 (%0.38)	1018	11 (%1.1)	CD40,MAP2K7,MAPK1,MAPK12,MAPK14,MAPK8,MAPK8IP1,NFKB1,PIK3CA,PIK3R1,TRAF2
1	Turquoise	Canonical pathways	SIG_CHEMOTAXIS	Genes related to chemotaxis	0.004	0.005782	6024	28 (%0.46)	1018	10 (%0.98)	AKT1,AKT2,AKT3,ARHGAP1,ITPR1,ITPR2,PIK3CA,PIK3R1,PTEN,ROCK1
1	Turquoise	Canonical pathways	SIG_IL4RECEPTOR_IN_B_LYPHOCYTES	Genes related to IL4 rceptor signaling in B lymphocytes	0	0	6024	21 (%0.35)	1018	14 (%1.4)	AKT1,AKT2,AKT3,BAD,BCL2,IRS1,IRS2,JAK1,MAPK1,PIK3CA,PIK3R1,RAF1,SOCS1,STAT6
1	Turquoise	Canonical pathways	SIG_INSULIN_RECEPTOR_PATHWAY_IN_CARDIAC_MYOCYTES	Genes related to the insulin receptor pathway	9.8e-05	0.000222	6024	36 (%0.6)	1018	15 (%1.5)	AKT1,AKT2,AKT3,CDKN2A,IRS1,IRS2,MAPK1,PIK3CA,PIK3R1,PTEN,PTPN1,RAF1,SERPINB6,SFN,SORBS1
1	Turquoise	Canonical pathways	SIG_PIP3_SIGNALING_IN_B_LYMPHOCYTES	Genes related to PIP3 signaling in B lymphocytes	5e-06	1.9e-05	6024	24 (%0.4)	1018	13 (%1.3)	AKT1,AKT2,AKT3,BCR,CD19,CDKN2A,DAPP1,ITPR1,ITPR2,NR0B2,PIK3CA,PTEN,PTPRC
1	Turquoise	Canonical pathways	SIG_PIP3_SIGNALING_IN_CARDIAC_MYOCTES	Genes related to PIP3 signaling in cardiac myocytes	4.4e-05	0.000131	6024	41 (%0.68)	1018	17 (%1.7)	AKT1,AKT2,AKT3,BAD,BCL2L1,CDK2,CDKN1B,CDKN2A,GADD45A,IRS1,IRS2,MET,MYC,PIK3CA,PTEN,PTPN1,SFN
1	Turquoise	Canonical pathways	SPRYPATHWAY	Four members of the Sprouty protein family block proliferative EGF signals by binding Grb-2, preventing Ras and MAP kinase activation.	0.000374	0.000664	6024	13 (%0.22)	1018	7 (%0.69)	EGF,EGFR,MAPK1,RAF1,RASA1,SPRY4,SRC
1	Turquoise	Canonical pathways	ST_ADRENERGIC	Adrenergic receptors respond to epinephrine and norepinephrine signaling.	0	0	6024	25 (%0.42)	1018	16 (%1.6)	AKT1,APC,AR,BRAF,CCL13,CCL16,EGFR,ITPR1,ITPR2,KCNJ5,MAPK1,MAPK14,PIK3CA,PIK3R1,RAF1,SRC
1	Turquoise	Canonical pathways	ST_B_CELL_ANTIGEN_RECEPTOR	B cell receptors bind antigens and promote B cell activation.	0.000165	0.000342	6024	27 (%0.45)	1018	12 (%1.2)	AKT1,AKT2,AKT3,BAD,BCR,CD19,MAPK1,NFAT5,NFKB1,PIK3CA,PIK3R1,RAF1
1	Turquoise	Canonical pathways	ST_DIFFERENTIATION_PATHWAY_IN_PC12_CELLS	Rat-derived PC12 cells respond to nerve growth factor (NGF) and PACAP to differentiate into neuronal cells.	0.000165	0.000342	6024	27 (%0.45)	1018	12 (%1.2)	ADCYAP1,AKT1,ATF1,BRAF,MAP2K7,MAPK1,MAPK8,MAPK8IP1,PIK3CA,PIK3R1,SRC,TH
1	Turquoise	Canonical pathways	ST_FAS_SIGNALING_PATHWAY	The Fas receptor induces apoptosis and NF-kB activation when bound to Fas ligand.	0	1e-06	6024	44 (%0.73)	1018	22 (%2.2)	BAX,CASP3,CASP8,DIABLO,EGFR,FADD,FAS,IL1A,IL8,MAP2K7,MAPK1,MAPK8,MAPK8IP1,MET,NFAT5,NFKB1,NR0B2,PARP1,ROCK1,TNFRSF6B,TP53,TRAF2
1	Turquoise	Canonical pathways	ST_G_ALPHA_I_PATHWAY	Gi and Go proteins are members of the same family that transduce cellular signals through both their alpha and beta subunits.	5.4e-05	0.000151	6024	28 (%0.46)	1018	13 (%1.3)	AKT1,AKT2,AKT3,BRAF,EGFR,ITPR1,ITPR2,KCNJ5,MAPK1,PIK3CB,RAF1,SRC,STAT3
1	Turquoise	Canonical pathways	ST_GA13_PATHWAY	G-alpha-13 influences the actin cytoskeleton and activates protein kinase D, PI3K, and Pyk2.	0.001993	0.003175	6024	26 (%0.43)	1018	10 (%0.98)	AKT1,AKT2,AKT3,BCL2,LPA,MAPK8,NFKB1,PIK3CB,ROCK1,SRF
1	Turquoise	Canonical pathways	ST_GAQ_PATHWAY	G-alpha-q activates phospholipase C, resulting in calcium influx and increasing protein kinase C activity.	0.012087	0.01575	6024	20 (%0.33)	1018	7 (%0.69)	AKT1,AKT2,AKT3,ITPR1,ITPR2,NFKB1,PIK3CB
1	Turquoise	Canonical pathways	ST_GRANULE_CELL_SURVIVAL_PATHWAY	The survival and differentiation of granule cells in the brain is controlled by pro-growth PACAP and pro-apoptotic ceramides.	0.000215	0.000411	6024	18 (%0.3)	1018	9 (%0.88)	ADCYAP1,APC,CASP3,FOS,MAP2K7,MAPK1,MAPK8,MAPK8IP1,PARP1
1	Turquoise	Canonical pathways	ST_INTEGRIN_SIGNALING_PATHWAY	Integrins are transmembrane receptors that mediate cell growth, survival, and migration by binding to ligands in the extracellular matrix.	0.00039	0.00067	6024	55 (%0.91)	1018	19 (%1.9)	ABL1,AKT1,AKT2,AKT3,BRAF,CDKN2A,FYN,ILK,ITGA7,MAP2K7,MAPK1,MAPK8,MAPK8IP1,PIK3CA,PIK3CB,PTEN,RAF1,ROCK1,SRC
1	Turquoise	Canonical pathways	ST_INTERLEUKIN_4_PATHWAY	Like IL-13, IL-4 is produced by Th2 cells on activation of the T cell antigen receptor, and by mast and basophil cells on activation of the IgE receptor.	1.7e-05	5.6e-05	6024	20 (%0.33)	1018	11 (%1.1)	AKT1,AKT2,AKT3,CISH,IL4,JAK1,JAK2,NR0B2,PIK3CA,SRC,STAT6
1	Turquoise	Canonical pathways	ST_JNK_MAPK_PATHWAY	JNKs are MAP kinases regulated by several levels of kinases (MAPKK, MAPKKK) and phosphorylate transcription factors and regulatory proteins.	6e-05	0.000162	6024	25 (%0.42)	1018	12 (%1.2)	AKT1,ATF2,DUSP4,DUSP8,GADD45A,MAP2K7,MAP3K10,MAP3K12,MAP3K9,MAPK8,NR2C2,TP53
1	Turquoise	Canonical pathways	ST_MYOCYTE_AD_PATHWAY	Cardiac myocytes have a variety of adrenergic receptors that induce subtype-specific signaling effects.	0.002321	0.003502	6024	16 (%0.27)	1018	7 (%0.69)	AKT1,APC,ITPR1,ITPR2,KCNJ5,MAPK1,RAC1
1	Turquoise	Canonical pathways	ST_P38_MAPK_PATHWAY	p38 is a MAP kinase regulated by cytokines and cellular stress.	0.00035	0.000655	6024	22 (%0.37)	1018	10 (%0.98)	AKT1,ATF1,GADD45A,MAP3K10,MAPK1,MAPK12,MAPK14,NFKB1,NR2C2,SRF
1	Turquoise	Canonical pathways	ST_PHOSPHOINOSITIDE_3_KINASE_PATHWAY	The phosphoinositide-3 kinase pathway produces the lipid second messenger PIP3 and regulates cell growth, survival, and movement.	0.004	0.005782	6024	28 (%0.46)	1018	10 (%0.98)	AKT1,AKT2,AKT3,BAD,CD55,CDKN2A,DAPP1,PIK3CA,PTEN,SFN
1	Turquoise	Canonical pathways	ST_TUMOR_NECROSIS_FACTOR_PATHWAY	Tumor necrosis factor is a pro-inflammatory cytokine that activates NF-kB and c-Jun.	6e-06	2.1e-05	6024	16 (%0.27)	1018	10 (%0.98)	CASP3,CASP8,CFLAR,FADD,NFKB1,NR2C2,TNF,TNFRSF1B,TRADD,TRAF2
1	Turquoise	Canonical pathways	ST_WNT_BETA_CATENIN_PATHWAY	Beta-catenin is degraded in the absence of Wnt signaling; when extracellular Wnt binds Frizzled receptors, beta-catenin accumulates in the nucleus and may promote cell survival.	1e-06	3e-06	6024	21 (%0.35)	1018	13 (%1.3)	AKT1,AKT2,AKT3,APC,AXIN1,AXIN2,CTNNB1,DACT1,DKK3,LRP1,PIN1,SFRP1,WIF1
1	Turquoise	Canonical pathways	ST_WNT_CA2_CYCLIC_GMP_PATHWAY	Some Wnt glycoprotein/Frizzled receptor interactions increase intracellular calcium and decrease cGMP.	0.025802	0.031253	6024	11 (%0.18)	1018	4 (%0.39)	ITPR1,ITPR2,NFAT5,TF
1	Turquoise	Canonical pathways	STEMPATHWAY	In the absence of infection, bone marrow stromal cells release hematopoietic cytokines; activated macrophages and Th cells induce hematopoiesis during infection.	0	0	6024	13 (%0.22)	1018	13 (%1.3)	CD4,CD8A,CSF2,CSF3,EPO,IL11,IL2,IL3,IL4,IL5,IL6,IL8,IL9
1	Turquoise	Canonical pathways	STRESSPATHWAY	Tumor necrosis factor receptor TNFR1 promotes apoptosis and activates the pro-inflammatory NF-kB, while TNFR2 activates stress-activated protein kinases (SAPKs).	2e-06	1e-05	6024	15 (%0.25)	1018	10 (%0.98)	ATF1,CASP2,CHUK,IKBKB,MAPK14,MAPK8,NFKB1,TNF,TRADD,TRAF2
1	Turquoise	Canonical pathways	TCRPATHWAY	T cell receptors bind to foreign peptides presented by MHC molecules and induce T cell activation.	0.002858	0.004274	6024	27 (%0.45)	1018	10 (%0.98)	FOS,FYN,MAPK8,NFKB1,PIK3CA,PIK3R1,RAC1,RAF1,RASA1,TRA@
1	Turquoise	Canonical pathways	TCYTOTOXICPATHWAY	Cytotoxic T cells release perforin and granzyme to lyse foreign cell targets and express Fas ligand to promote Fas-induced apoptosis.	6.6e-05	0.000162	6024	11 (%0.18)	1018	7 (%0.69)	CD2,CD28,CD8A,ICAM1,ITGB2,PTPRC,TRA@
1	Turquoise	Canonical pathways	TELPATHWAY	Telomerase is a ribonucleotide protein that adds telomeric repeats to the 3' ends of chromosomes.	0	0	6024	14 (%0.23)	1018	11 (%1.1)	AKT1,BCL2,EGFR,IGF1R,KRAS,MYC,RB1,TEP1,TERF1,TERT,TP53
1	Turquoise	Canonical pathways	TH1TH2PATHWAY	Helper T subtype Th1 produces pro-inflammatory cytokines that stimulate phagocytosis, while Th2 cells promote antibody production and activate eosinophils.	1e-06	3e-06	6024	14 (%0.23)	1018	10 (%0.98)	CD28,CD40,CD40LG,CD86,HLA-DRA,HLA-DRB1,IFNG,IL18,IL2,IL4
1	Turquoise	Canonical pathways	THELPERPATHWAY	Helper T cells coordinate the actions of B cells, macrophages, and other immune cells via surface molecules such as T cell receptor/CD3 and their characteristic marker CD4.	6.6e-05	0.000162	6024	11 (%0.18)	1018	7 (%0.69)	CD2,CD28,CD4,ICAM1,ITGB2,PTPRC,TRA@
1	Turquoise	Canonical pathways	TIDPATHWAY	On ligand binding, interferon gamma receptors stimulate JAK2 kinase to phosphorylate STAT transcription factors, which promote expression of interferon responsive genes.	0	1e-06	6024	13 (%0.22)	1018	10 (%0.98)	HSPA1A,IFNG,IKBKB,JAK2,NFKB1,RB1,TNF,TNFRSF1B,TP53,WT1
1	Turquoise	Canonical pathways	TNFR1PATHWAY	Tumor necrosis factor alpha binds to its receptor TNFR1 and induces caspase-dependent apoptosis.	3.1e-05	9.4e-05	6024	18 (%0.3)	1018	10 (%0.98)	CASP2,CASP3,CASP8,FADD,MAPK8,PARP1,RB1,TNF,TRADD,TRAF2
1	Turquoise	Canonical pathways	TOB1PATHWAY	TGF-beta signaling activates SMADs, which interact with intracellular Tob to maintain unstimulated T cells by repressing IL-2 expression.	0.000206	0.000402	6024	15 (%0.25)	1018	8 (%0.79)	CD28,IFNG,IL2,IL4,SMAD4,TGFB1,TGFB2,TRA@
1	Turquoise	Canonical pathways	TOLLPATHWAY	Toll-like receptors are activated by bacterial lipoproteins, lipopolysaccharides, and other surface molecules, and activate pro-inflammatory factors such as NF-kB.	0.00123	0.002074	6024	18 (%0.3)	1018	8 (%0.79)	CHUK,EIF2AK2,FOS,IKBKB,MAPK14,MAPK8,NFKB1,PPARA
1	Turquoise	Canonical pathways	TPOPATHWAY	Thrombopoietin binds to its receptor and activates cell growth through the Erk and JNK MAP kinase pathways, protein kinase C, and JAK/STAT activation.	0.000215	0.000411	6024	18 (%0.3)	1018	9 (%0.88)	FOS,JAK2,PIK3CA,PIK3R1,RAF1,RASA1,STAT1,STAT3,STAT5A
1	Turquoise	Canonical pathways	TRKAPATHWAY	Nerve growth factor (NGF) promotes neuronal survival and proliferation by binding its receptor TrkA, which activates PI3K/AKT, Ras, and the MAP kinase pathway.	0.025802	0.031253	6024	11 (%0.18)	1018	4 (%0.39)	AKT1,NGF,PIK3CA,PIK3R1
1	Turquoise	Canonical pathways	UCALPAINPATHWAY	Calpains promote formation of integrin adhesion clusters which recruit Rac to enable the formation of mature focal adhesions that do not contain calpain.	0.020229	0.025397	6024	14 (%0.23)	1018	5 (%0.49)	ITGB1,ITGB3,RAC1,RHOA,SRC
1	Turquoise	Canonical pathways	VEGFPATHWAY	Vascular endothelial growth factor (VEGF) is upregulated by hypoxic conditions and promotes normal blood vessel formation and angiogenesis related to tumor growth or cardiac disease.	0.00035	0.000655	6024	22 (%0.37)	1018	10 (%0.98)	ARNT,ELAVL1,FLT1,FLT4,HIF1A,KDR,PIK3CA,PIK3R1,VEGFA,VHL
1	Turquoise	Canonical pathways	VIPPATHWAY	Apoptosis of activated T cells is inhibited by vasoactive intestinal peptide (VIP) and its relative PACAP.	0.004405	0.006262	6024	14 (%0.23)	1018	6 (%0.59)	CHUK,MYC,NFKB1,PRKACB,PRKAR1A,VIP
1	Turquoise	Canonical pathways	WNT_SIGNALING	Wnt signaling genes	0.002235	0.003502	6024	30 (%0.5)	1018	11 (%1.1)	APC,AXIN1,CCND1,CTNNB1,FZD7,LDLR,MYC,PLAU,RAC1,RHOA,WNT2
1	Turquoise	Canonical pathways	WNTPATHWAY	The Wnt glycoprotein binds to membrane-bound receptors such as Frizzled to activate a number of signaling pathways, including that of beta-catenin.	0	2e-06	6024	16 (%0.27)	1018	11 (%1.1)	APC,AXIN1,CCND1,CTNNB1,HDAC1,HNF1A,MYC,PPARD,SMAD4,TLE1,WIF1
1	Turquoise	GenMAPP	TRYPTOPHAN_METABOLISM	na	0	0	6024	43 (%0.71)	1018	23 (%2.3)	ABP1,ACMSD,ALDH1A1,ALDH2,ALDH3A1,AOC3,CAT,CYP1A1,CYP1A2,CYP2A6,CYP2B6,CYP2C18,CYP2C19,CYP2C8,CYP2C9,CYP2D6,CYP2E1,CYP2F1,CYP3A5,CYP3A7,CYP4B1,ECHS1,IDO1
1	Turquoise	GenMAPP	OVARIAN_INFERTILITY_GENES	na	0.000374	0.002495	6024	13 (%0.22)	1018	7 (%0.69)	ATM,BMPR1B,CDKN1B,ESR2,MLH1,NRIP1,PRLR
1	Turquoise	GenMAPP	GAMMA_HEXACHLOROCYCLOHEXANE_DEGRADATION	na	0	0	6024	23 (%0.38)	1018	16 (%1.6)	ACP5,CYP1A1,CYP1A2,CYP2A6,CYP2B6,CYP2C18,CYP2C19,CYP2C8,CYP2C9,CYP2D6,CYP2E1,CYP2F1,CYP3A5,CYP3A7,CYP4B1,PON1
1	Turquoise	GenMAPP	CELL_CYCLE_KEGG	na	3e-06	3.5e-05	6024	62 (%1)	1018	25 (%2.5)	ABL1,ATM,BUB1B,BUB3,CCNE1,CDC20,CDC25A,CDC25C,CDH1,CDK2,CDKN1A,CDKN2A,CHEK1,E2F3,E2F4,GADD45A,HDAC1,MAD2L2,MDM2,RB1,SMAD4,TFDP1,TGFB1,TP53,WEE1
1	Turquoise	GenMAPP	PEPTIDE_GPCRS	na	5e-06	5.1e-05	6024	33 (%0.55)	1018	16 (%1.6)	CCR1,CCR2,CCR5,CCR6,CX3CR1,CXCR3,CXCR4,GALR2,MC3R,NPY6R,SSTR1,SSTR2,SSTR3,SSTR4,TRHR,TSHR
1	Turquoise	GenMAPP	BILE_ACID_BIOSYNTHESIS	na	0.000111	0.000887	6024	23 (%0.38)	1018	11 (%1.1)	ADH1A,ADH1C,AKR1C4,ALDH1A1,ALDH2,ALDH3A1,BAAT,CEL,CYP7A1,SOAT2,SRD5A2
1	Turquoise	GenMAPP	ARGININE_AND_PROLINE_METABOLISM	na	0.009701	0.038804	6024	31 (%0.51)	1018	10 (%0.98)	ABP1,ALDH1A1,ALDH2,ALDH3A1,AOC3,CPS1,DAO,NOS2,OAT,OTC
1	Turquoise	GenMAPP	GLYCEROLIPID_METABOLISM	na	0.004	0.018826	6024	28 (%0.46)	1018	10 (%0.98)	ADH1A,ADH1C,ALDH1A1,ALDH2,ALDH3A1,CEL,DGAT1,DGKE,LIPC,LPL
1	Turquoise	GenMAPP	NUCLEAR_RECEPTORS	na	0.000111	0.000887	6024	23 (%0.38)	1018	11 (%1.1)	ALK,AR,ESR2,HNF4A,NR1I2,NR2C2,NR3C1,PPARA,PPARD,THRA,THRB
1	Turquoise	GenMAPP	APOPTOSIS	na	0	0	6024	46 (%0.76)	1018	29 (%2.8)	APAF1,BAD,BAX,BCL2,BCL2L1,BNIP3L,CASP2,CASP3,CASP4,CASP8,CASP9,CHUK,FADD,FAS,FASLG,IKBKB,IRF1,IRF7,MDM2,MYC,NFKB1,TNF,TNFRSF10B,TNFRSF1B,TNFRSF25,TP53,TP73,TRADD,TRAF2
1	Turquoise	GenMAPP	APOPTOSIS_KEGG	na	0	0	6024	37 (%0.61)	1018	22 (%2.2)	APAF1,BAD,BAX,BCL2,BCL2L1,CASP2,CASP3,CASP4,CASP8,CASP9,CD40,CD40LG,FADD,FAS,FASLG,NFKB1,NGF,NR3C1,TNF,TNFRSF1B,TRADD,TRAF2
1	Turquoise	GenMAPP	PORPHYRIN_AND_CHLOROPHYLL_METABOLISM	na	0.002321	0.012378	6024	16 (%0.27)	1018	7 (%0.69)	GUSB,HMBS,HMOX1,HMOX2,UGT1A10,UGT1A6,UGT2B4
1	Turquoise	GenMAPP	APOPTOSIS_GENMAPP	na	0	0	6024	30 (%0.5)	1018	20 (%2)	APAF1,BAX,BCL2,BCL2L1,CASP2,CASP3,CASP8,CASP9,FADD,FAS,FASLG,MDM2,MYC,NFKB1,PARP1,TNF,TNFRSF1B,TP53,TRADD,TRAF2
1	Turquoise	GenMAPP	GPCRDB_OTHER	na	0.003742	0.018708	6024	17 (%0.28)	1018	7 (%0.69)	CCR2,CCR5,CXCR3,MCHR2,SMO,SSTR2,TSHR
1	Turquoise	GenMAPP	INTEGRIN_MEDIATED_CELL_ADHESION_KEGG	na	0.000867	0.005332	6024	54 (%0.9)	1018	18 (%1.8)	AKT1,AKT3,CAV2,FYN,ILK,ITGA7,ITGAV,ITGAX,ITGB1,ITGB2,ITGB3,ITGB5,MAPK12,RAC1,ROCK1,SEPP1,SORBS1,SRC
1	Turquoise	GenMAPP	HISTIDINE_METABOLISM	na	0.005751	0.024213	6024	18 (%0.3)	1018	7 (%0.69)	ABP1,ALDH1A1,ALDH2,ALDH3A1,AOC3,ASPA,HDC
1	Turquoise	GenMAPP	G1_TO_S_CELL_CYCLE_REACTOME	na	5e-06	5.1e-05	6024	46 (%0.76)	1018	20 (%2)	ATM,CCND1,CCNE1,CDC25A,CDK2,CDKN1A,CDKN1B,CDKN1C,CDKN2A,CDKN2B,E2F3,E2F4,GADD45A,MDM2,MYC,RB1,RPA1,TFDP1,TP53,WEE1
1	Turquoise	GenMAPP	GPCRDB_CLASS_A_RHODOPSIN_LIKE	na	0.001921	0.010978	6024	45 (%0.75)	1018	15 (%1.5)	CCR1,CCR2,CCR5,CCR6,CX3CR1,CXCR3,CXCR4,GALR2,MC3R,NPY6R,SSTR1,SSTR2,SSTR3,SSTR4,TRHR
1	Turquoise	GenMAPP	STATIN_PATHWAY_PHARMGKB	na	0.000215	0.001564	6024	18 (%0.3)	1018	9 (%0.88)	ABCA1,CYP7A1,DGAT1,LCAT,LDLR,LIPC,LPL,LRP1,SCARB1
1	Turquoise	GenMAPP	TYROSINE_METABOLISM	na	0.005159	0.02293	6024	25 (%0.42)	1018	9 (%0.88)	ABP1,ADH1A,ADH1C,ALDH3A1,AOC3,COMT,FAH,TAT,TH
1	Turquoise	KEGG pathways	HSA00040_PENTOSE_AND_GLUCURONATE_INTERCONVERSIONS	na	1e-06	6e-06	6024	17 (%0.28)	1018	11 (%1.1)	GUSB,UGT1A1,UGT1A10,UGT1A3,UGT1A4,UGT1A6,UGT1A7,UGT1A8,UGT1A9,UGT2B10,UGT2B4
1	Turquoise	KEGG pathways	HSA00120_BILE_ACID_BIOSYNTHESIS	na	0.003096	0.008097	6024	31 (%0.51)	1018	11 (%1.1)	ADH1A,ADH1C,AKR1B10,AKR1C4,ALDH2,ALDH3A1,BAAT,CEL,CYP7A1,SOAT2,SRD5A2
1	Turquoise	KEGG pathways	HSA00150_ANDROGEN_AND_ESTROGEN_METABOLISM	na	0.000101	0.000327	6024	26 (%0.43)	1018	12 (%1.2)	AKR1C4,SRD5A2,UGT1A1,UGT1A10,UGT1A3,UGT1A4,UGT1A6,UGT1A7,UGT1A8,UGT1A9,UGT2B10,UGT2B4
1	Turquoise	KEGG pathways	HSA00271_METHIONINE_METABOLISM	na	0.002575	0.006866	6024	13 (%0.22)	1018	6 (%0.59)	BHMT,CBS,DNMT1,MAT1A,MTAP,TAT
1	Turquoise	KEGG pathways	HSA00350_TYROSINE_METABOLISM	na	0.012151	0.025822	6024	36 (%0.6)	1018	11 (%1.1)	ABP1,ADH1A,ADH1C,ALDH3A1,AOC3,COMT,FAH,LCLAT1,MIF,TAT,TH
1	Turquoise	KEGG pathways	HSA00360_PHENYLALANINE_METABOLISM	na	0.010763	0.02361	6024	16 (%0.27)	1018	6 (%0.59)	ABP1,ALDH3A1,AOC3,LCLAT1,MIF,TAT
1	Turquoise	KEGG pathways	HSA00361_GAMMA_HEXACHLOROCYCLOHEXANE_DEGRADATION	na	0.010763	0.02361	6024	16 (%0.27)	1018	6 (%0.59)	ACP5,CYP3A43,CYP3A5,CYP3A7,DHRS2,PON1
1	Turquoise	KEGG pathways	HSA00480_GLUTATHIONE_METABOLISM	na	0.016649	0.034306	6024	29 (%0.48)	1018	9 (%0.88)	ANPEP,G6PD,GCLC,GCLM,GGT1,GSR,GSTM1,GSTP1,GSTT1
1	Turquoise	KEGG pathways	HSA00500_STARCH_AND_SUCROSE_METABOLISM	na	0.006701	0.01519	6024	46 (%0.76)	1018	14 (%1.4)	ERCC2,G6PC,G6PC2,GUSB,UGT1A1,UGT1A10,UGT1A3,UGT1A4,UGT1A6,UGT1A7,UGT1A8,UGT1A9,UGT2B10,UGT2B4
1	Turquoise	KEGG pathways	HSA00590_ARACHIDONIC_ACID_METABOLISM	na	0.001581	0.004574	6024	29 (%0.48)	1018	11 (%1.1)	CYP2B6,CYP2C18,CYP2C19,CYP2C8,CYP2C9,CYP2E1,CYP4A11,GGT1,PLA2G12B,PLA2G1B,PTGS2
1	Turquoise	KEGG pathways	HSA00591_LINOLEIC_ACID_METABOLISM	na	1e-06	4e-06	6024	19 (%0.32)	1018	12 (%1.2)	AKR1B10,CYP1A2,CYP2C18,CYP2C19,CYP2C8,CYP2C9,CYP2E1,CYP3A43,CYP3A5,CYP3A7,PLA2G12B,PLA2G1B
1	Turquoise	KEGG pathways	HSA00860_PORPHYRIN_AND_CHLOROPHYLL_METABOLISM	na	5e-06	2.1e-05	6024	27 (%0.45)	1018	14 (%1.4)	GUSB,HMBS,HMOX1,HMOX2,UGT1A1,UGT1A10,UGT1A3,UGT1A4,UGT1A6,UGT1A7,UGT1A8,UGT1A9,UGT2B10,UGT2B4
1	Turquoise	KEGG pathways	HSA00903_LIMONENE_AND_PINENE_DEGRADATION	na	0.003742	0.009087	6024	17 (%0.28)	1018	7 (%0.69)	ALDH2,ALDH3A1,CYP2C19,CYP2C9,DHRS2,ECHS1,LCLAT1
1	Turquoise	KEGG pathways	HSA00980_METABOLISM_OF_XENOBIOTICS_BY_CYTOCHROME_P450	na	0	0	6024	53 (%0.88)	1018	33 (%3.2)	ADH1A,ADH1C,AKR1C1,AKR1C2,AKR1C4,ALDH3A1,CYP1A1,CYP1A2,CYP1B1,CYP2B6,CYP2C18,CYP2C19,CYP2C8,CYP2C9,CYP2E1,CYP2F1,CYP3A43,CYP3A5,CYP3A7,EPHX1,GSTM1,GSTP1,GSTT1,UGT1A1,UGT1A10,UGT1A3,UGT1A4,UGT1A6,UGT1A7,UGT1A8,UGT1A9,UGT2B10,UGT2B4
1	Turquoise	KEGG pathways	HSA01510_NEURODEGENERATIVE_DISEASES	na	0.001657	0.0046	6024	22 (%0.37)	1018	9 (%0.88)	BAD,BAX,BCL2,BCL2L1,CASP3,CASP8,GAPDH,GFAP,PSEN2
1	Turquoise	KEGG pathways	HSA02010_ABC_TRANSPORTERS_GENERAL	na	1e-06	4e-06	6024	27 (%0.45)	1018	15 (%1.5)	ABCA1,ABCA2,ABCB1,ABCB11,ABCB4,ABCC1,ABCC2,ABCC3,ABCC4,ABCC5,ABCD2,ABCG2,CFTR,TAP1,TAP2
1	Turquoise	KEGG pathways	HSA03320_PPAR_SIGNALING_PATHWAY	na	0.015239	0.031884	6024	50 (%0.83)	1018	14 (%1.4)	ACADL,APOA2,CD36,CYP4A11,CYP7A1,DBI,ILK,LPL,MMP1,PLTP,PPARA,PPARD,SORBS1,UCP1
1	Turquoise	KEGG pathways	HSA04010_MAPK_SIGNALING_PATHWAY	na	0	0	6024	139 (%2.3)	1018	51 (%5)	ACVR1C,AKT1,AKT2,AKT3,ATF2,ATF4,BDNF,BRAF,CASP3,CHUK,DUSP4,DUSP8,EGF,EGFR,FAS,FASLG,FGF19,FGF2,FGF3,FOS,GADD45A,IKBKB,IL1A,IL1B,KRAS,MAP2K7,MAP3K10,MAP3K12,MAPK1,MAPK12,MAPK14,MAPK8,MAPK8IP1,MYC,NF1,NFKB1,NGF,NTRK2,PLA2G12B,PLA2G1B,PRKACB,RAC1,RAF1,RASA1,RASGRF1,SRF,TGFB1,TGFB2,TNF,TP53,TRAF2
1	Turquoise	KEGG pathways	HSA04012_ERBB_SIGNALING_PATHWAY	na	3e-06	1.3e-05	6024	52 (%0.86)	1018	22 (%2.2)	ABL1,AKT1,AKT2,AKT3,BAD,BRAF,CDKN1A,CDKN1B,EGF,EGFR,ERBB2,KRAS,MAP2K7,MAPK1,MAPK8,MYC,PIK3CA,PIK3CB,PIK3R1,RAF1,SRC,STAT5A
1	Turquoise	KEGG pathways	HSA04060_CYTOKINE_CYTOKINE_RECEPTOR_INTERACTION	na	0	0	6024	138 (%2.3)	1018	82 (%8.1)	ACVR1,BMPR1B,CCL11,CCL13,CCL16,CCL20,CCL4,CCL8,CCR1,CCR2,CCR5,CCR6,CD40,CD40LG,CNTF,CSF2,CSF3,CTF1,CX3CL1,CX3CR1,CXCL11,CXCL12,CXCL6,CXCL9,CXCR3,CXCR4,EGF,EGFR,EPO,FAS,FASLG,FLT1,FLT4,GH1,GHR,HGF,IFNG,IL10,IL10RB,IL11,IL13,IL15,IL18,IL1A,IL1B,IL2,IL21,IL22,IL3,IL4,IL5,IL6,IL6R,IL7R,IL8,IL9,INHBE,KDR,KIT,LIF,LIFR,LTBR,MET,OSM,OSMR,PRL,PRLR,TGFB1,TGFB2,TNF,TNFRSF10A,TNFRSF10B,TNFRSF10C,TNFRSF12A,TN…
1	Turquoise	KEGG pathways	HSA04110_CELL_CYCLE	na	0	2e-06	6024	85 (%1.4)	1018	33 (%3.2)	ABL1,ANAPC11,ATM,BUB1B,BUB3,CCND1,CCNE1,CDC16,CDC20,CDC25A,CDC25C,CDK2,CDKN1A,CDKN1B,CDKN1C,CDKN2A,CDKN2B,CHEK1,E2F3,FZR1,GADD45A,HDAC1,MAD2L2,MDM2,RB1,RBL2,SFN,SMAD4,TFDP1,TGFB1,TGFB2,TP53,WEE1
1	Turquoise	KEGG pathways	HSA04115_P53_SIGNALING_PATHWAY	na	0	0	6024	45 (%0.75)	1018	23 (%2.3)	APAF1,ATM,BAX,CASP3,CASP8,CASP9,CCND1,CCNE1,CD82,CDK2,CDKN1A,CDKN2A,CHEK1,FAS,GADD45A,IGFBP3,MDM2,PTEN,SFN,SIAH1,TNFRSF10B,TP53,TP73
1	Turquoise	KEGG pathways	HSA04150_MTOR_SIGNALING_PATHWAY	na	3.2e-05	0.000109	6024	27 (%0.45)	1018	13 (%1.3)	AKT1,AKT2,AKT3,BRAF,HIF1A,INS,MAPK1,PGF,PIK3CA,PIK3CB,PIK3R1,STK11,VEGFA
1	Turquoise	KEGG pathways	HSA04210_APOPTOSIS	na	0	0	6024	57 (%0.95)	1018	37 (%3.6)	AIFM1,AKT1,AKT2,AKT3,APAF1,ATM,BAD,BAX,BCL2,BCL2L1,CASP3,CASP8,CASP9,CFLAR,CHUK,FADD,FAS,FASLG,IKBKB,IL1A,IL1B,IL3,IRAK2,NFKB1,NGF,PIK3CA,PIK3CB,PIK3R1,PRKACB,PRKAR1A,TNF,TNFRSF10A,TNFRSF10B,TNFRSF10C,TP53,TRADD,TRAF2
1	Turquoise	KEGG pathways	HSA04310_WNT_SIGNALING_PATHWAY	na	1.5e-05	5.5e-05	6024	71 (%1.2)	1018	26 (%2.6)	APC,AXIN1,AXIN2,CCND1,CTNNB1,FZD7,LRP6,MAPK8,MMP7,MYC,NFAT5,PPARD,PPP2R1B,PRKACB,RAC1,RHOA,ROCK1,SFRP1,SFRP2,SIAH1,SMAD4,TCF7L2,TP53,VANGL1,WIF1,WNT2
1	Turquoise	KEGG pathways	HSA04320_DORSO_VENTRAL_AXIS_FORMATION	na	0.003742	0.009087	6024	17 (%0.28)	1018	7 (%0.69)	BRAF,EGFR,ERBB2,ETS1,KRAS,MAPK1,RAF1
1	Turquoise	KEGG pathways	HSA04340_HEDGEHOG_SIGNALING_PATHWAY	na	0.012087	0.025822	6024	20 (%0.33)	1018	7 (%0.69)	GLI1,IHH,PRKACB,PTCH1,SHH,SMO,WNT2
1	Turquoise	KEGG pathways	HSA04350_TGF_BETA_SIGNALING_PATHWAY	na	1e-06	5e-06	6024	46 (%0.76)	1018	21 (%2.1)	ACVR1,ACVR1C,BMPR1B,CDKN2B,DCN,E2F4,IFNG,INHBE,MAPK1,MYC,PPP2R1B,RBL2,RHOA,ROCK1,SMAD4,SMAD5,SP1,TFDP1,TGFB1,TGFB2,TNF
1	Turquoise	KEGG pathways	HSA04360_AXON_GUIDANCE	na	0.003511	0.00901	6024	60 (%1)	1018	18 (%1.8)	ABL1,CDK5,CXCL12,CXCR4,EFNB1,EPHA1,EPHB4,FYN,ITGB1,KRAS,MAPK1,MET,NFAT5,RAC1,RASA1,RHOA,RHOD,ROCK1
1	Turquoise	KEGG pathways	HSA04370_VEGF_SIGNALING_PATHWAY	na	0	0	6024	39 (%0.65)	1018	21 (%2.1)	AKT1,AKT2,AKT3,BAD,CASP9,KDR,KRAS,MAPK1,MAPK12,MAPK14,NFAT5,PIK3CA,PIK3CB,PIK3R1,PLA2G12B,PLA2G1B,PTGS2,RAC1,RAF1,SRC,VEGFA
1	Turquoise	KEGG pathways	HSA04510_FOCAL_ADHESION	na	3.1e-05	0.000107	6024	131 (%2.2)	1018	40 (%3.9)	AKT1,AKT2,AKT3,BAD,BCL2,BRAF,CAV2,CCND1,CTNNB1,EGF,EGFR,ERBB2,FLT1,FYN,HGF,IBSP,IGF1R,ILK,ITGA7,ITGAV,ITGB1,ITGB3,ITGB5,KDR,LAMC2,MAPK1,MAPK8,MET,PGF,PIK3CA,PIK3CB,PIK3R1,PTEN,RAC1,RAF1,RELN,RHOA,ROCK1,SRC,VEGFA
1	Turquoise	KEGG pathways	HSA04514_CELL_ADHESION_MOLECULES	na	5e-06	2e-05	6024	75 (%1.2)	1018	28 (%2.8)	CD2,CD22,CD28,CD4,CD40,CD40LG,CD58,CD80,CD86,CD8A,CDH1,CLDN4,HLA-A,HLA-B,HLA-DQA1,HLA-DRA,HLA-DRB1,HLA-F,ICAM1,ITGAV,ITGB1,ITGB2,MAG,OCLN,PTPRC,SELE,SELP,VCAN
1	Turquoise	KEGG pathways	HSA04520_ADHERENS_JUNCTION	na	0.000219	0.000678	6024	53 (%0.88)	1018	19 (%1.9)	ACVR1C,CDH1,CTNNB1,EGFR,ERBB2,FYN,IGF1R,MAPK1,MET,PTPN1,RAC1,RHOA,SMAD4,SNAI1,SNAI2,SORBS1,SRC,TCF7L2,TJP1
1	Turquoise	KEGG pathways	HSA04612_ANTIGEN_PROCESSING_AND_PRESENTATION	na	0.001426	0.004217	6024	40 (%0.66)	1018	14 (%1.4)	B2M,CD4,CD8A,CIITA,CTSB,HLA-A,HLA-B,HLA-DQA1,HLA-DRA,HLA-DRB1,HLA-F,PDIA3,TAP1,TAP2
1	Turquoise	KEGG pathways	HSA04620_TOLL_LIKE_RECEPTOR_SIGNALING_PATHWAY	na	0	0	6024	59 (%0.98)	1018	31 (%3)	AKT1,AKT2,AKT3,CASP8,CCL4,CD40,CD80,CD86,CHUK,CXCL11,CXCL9,FADD,FOS,IKBKB,IL1B,IL6,IL8,IRF7,LBP,MAP2K7,MAPK1,MAPK12,MAPK14,MAPK8,NFKB1,PIK3CA,PIK3CB,PIK3R1,RAC1,STAT1,TNF
1	Turquoise	KEGG pathways	HSA04630_JAK_STAT_SIGNALING_PATHWAY	na	0	0	6024	86 (%1.4)	1018	54 (%5.3)	AKT1,AKT2,AKT3,BCL2L1,CCND1,CISH,CNTF,CSF2,CSF3,CTF1,EPO,GH1,GHR,IFNG,IL10,IL10RB,IL11,IL13,IL15,IL2,IL21,IL22,IL3,IL4,IL5,IL6,IL6R,IL7R,IL9,JAK1,JAK2,LIF,LIFR,MYC,OSM,OSMR,PIAS1,PIAS3,PIK3CA,PIK3CB,PIK3R1,PRL,PRLR,SOCS1,SOCS2,SOCS3,SOCS4,SOCS5,SPRY4,STAT1,STAT2,STAT3,STAT5A,STAT6
1	Turquoise	KEGG pathways	HSA04640_HEMATOPOIETIC_CELL_LINEAGE	na	0	0	6024	56 (%0.93)	1018	33 (%3.2)	ANPEP,CD19,CD2,CD22,CD24,CD36,CD4,CD44,CD5,CD55,CD59,CD8A,CR1,CR2,CSF2,CSF3,EPO,GYPA,HLA-DRA,HLA-DRB1,IL11,IL1A,IL1B,IL3,IL4,IL5,IL6,IL6R,IL7R,ITGB3,KIT,TFRC,TNF
1	Turquoise	KEGG pathways	HSA04650_NATURAL_KILLER_CELL_MEDIATED_CYTOTOXICITY	na	0	0	6024	63 (%1)	1018	28 (%2.8)	BRAF,CASP3,CD48,CSF2,FAS,FASLG,FYN,HLA-A,HLA-B,ICAM1,IFNG,ITGB2,KLRK1,KRAS,MAPK1,MICA,MICB,NCR3,NFAT5,PIK3CA,PIK3CB,PIK3R1,RAC1,RAF1,TNF,TNFRSF10A,TNFRSF10B,TNFRSF10C
1	Turquoise	KEGG pathways	HSA04660_T_CELL_RECEPTOR_SIGNALING_PATHWAY	na	0	0	6024	47 (%0.78)	1018	27 (%2.7)	AKT1,AKT2,AKT3,BCL10,CD28,CD4,CD40LG,CD8A,CHUK,CSF2,FOS,FYN,IFNG,IKBKB,IL10,IL2,IL4,IL5,KRAS,NFAT5,NFKB1,PIK3CA,PIK3CB,PIK3R1,PTPRC,RHOA,TNF
1	Turquoise	KEGG pathways	HSA04662_B_CELL_RECEPTOR_SIGNALING_PATHWAY	na	1e-06	4e-06	6024	33 (%0.55)	1018	17 (%1.7)	AKT1,AKT2,AKT3,BCL10,CD19,CD22,CHUK,CR2,FOS,IKBKB,KRAS,NFAT5,NFKB1,PIK3CA,PIK3CB,PIK3R1,RAC1
1	Turquoise	KEGG pathways	HSA04664_FC_EPSILON_RI_SIGNALING_PATHWAY	na	0	2e-06	6024	50 (%0.83)	1018	23 (%2.3)	AKT1,AKT2,AKT3,CSF2,FYN,IL13,IL3,IL4,IL5,KRAS,MAP2K7,MAPK1,MAPK12,MAPK14,MAPK8,PIK3CA,PIK3CB,PIK3R1,PLA2G12B,PLA2G1B,RAC1,RAF1,TNF
1	Turquoise	KEGG pathways	HSA04670_LEUKOCYTE_TRANSENDOTHELIAL_MIGRATION	na	0.001743	0.00474	6024	61 (%1)	1018	19 (%1.9)	CLDN4,CTNNB1,CXCL12,CXCR4,ICAM1,ITGB1,ITGB2,MAPK12,MAPK14,MMP2,MMP9,OCLN,PIK3CA,PIK3CB,PIK3R1,RAC1,RASSF5,RHOA,ROCK1
1	Turquoise	KEGG pathways	HSA04730_LONG_TERM_DEPRESSION	na	0.017745	0.03602	6024	42 (%0.7)	1018	12 (%1.2)	BRAF,CRH,IGF1R,ITPR1,ITPR2,KRAS,MAPK1,NOS2,PLA2G12B,PLA2G1B,PPP2R1B,RAF1
1	Turquoise	KEGG pathways	HSA04910_INSULIN_SIGNALING_PATHWAY	na	0.000167	0.000528	6024	84 (%1.4)	1018	27 (%2.7)	AKT1,AKT2,AKT3,BAD,BRAF,G6PC,G6PC2,IKBKB,INS,IRS1,IRS2,KRAS,LIPE,MAPK1,MAPK8,PIK3CA,PIK3CB,PIK3R1,PRKACB,PRKAR1A,PTPN1,RAF1,SOCS1,SOCS2,SOCS3,SOCS4,SORBS1
1	Turquoise	KEGG pathways	HSA04912_GNRH_SIGNALING_PATHWAY	na	0.001118	0.003379	6024	55 (%0.91)	1018	18 (%1.8)	ATF4,EGFR,GNRH1,ITPR1,ITPR2,KRAS,MAP2K7,MAPK1,MAPK12,MAPK14,MAPK8,MMP14,MMP2,PLA2G12B,PLA2G1B,PRKACB,RAF1,SRC
1	Turquoise	KEGG pathways	HSA04920_ADIPOCYTOKINE_SIGNALING_PATHWAY	na	0	0	6024	47 (%0.78)	1018	23 (%2.3)	AKT1,AKT2,AKT3,CD36,CHUK,G6PC,G6PC2,IKBKB,IRS1,IRS2,JAK1,JAK2,MAPK8,NFKB1,POMC,PPARA,SOCS3,STAT3,STK11,TNF,TNFRSF1B,TRADD,TRAF2
1	Turquoise	KEGG pathways	HSA04930_TYPE_II_DIABETES_MELLITUS	na	0	1e-06	6024	25 (%0.42)	1018	15 (%1.5)	IKBKB,INS,IRS1,IRS2,MAPK1,MAPK8,PIK3CA,PIK3CB,PIK3R1,SLC2A2,SOCS1,SOCS2,SOCS3,SOCS4,TNF
1	Turquoise	KEGG pathways	HSA04940_TYPE_I_DIABETES_MELLITUS	na	0	0	6024	31 (%0.51)	1018	19 (%1.9)	CD28,CD80,CD86,CPE,FAS,FASLG,HLA-A,HLA-B,HLA-DQA1,HLA-DRA,HLA-DRB1,HLA-F,HSPD1,IFNG,IL1A,IL1B,IL2,INS,TNF
1	Turquoise	KEGG pathways	HSA04950_MATURITY_ONSET_DIABETES_OF_THE_YOUNG	na	0.004405	0.01033	6024	14 (%0.23)	1018	6 (%0.59)	FOXA2,HNF1A,HNF4A,IAPP,INS,SLC2A2
1	Turquoise	KEGG pathways	HSA05010_ALZHEIMERS_DISEASE	na	0.003742	0.009087	6024	17 (%0.28)	1018	7 (%0.69)	CASP3,GAPDH,IL1B,LPL,LRP1,PSEN2,TNF
1	Turquoise	KEGG pathways	HSA05030_AMYOTROPHIC_LATERAL_SCLEROSIS	na	9e-06	3.5e-05	6024	14 (%0.23)	1018	9 (%0.88)	BAD,BAX,BCL2,BCL2L1,CAT,NEFL,RAC1,SLC1A2,TP53
1	Turquoise	KEGG pathways	HSA05040_HUNTINGTONS_DISEASE	na	0.006633	0.01519	6024	22 (%0.37)	1018	8 (%0.79)	BAX,BDNF,CASP3,CASP8,CBS,GAPDH,RASA1,TP53
1	Turquoise	KEGG pathways	HSA05120_EPITHELIAL_CELL_SIGNALING_IN_HELICOBACTER_PYLORI_INFECTION	na	0.004193	0.010005	6024	44 (%0.73)	1018	14 (%1.4)	ADAM17,CASP3,CHUK,EGFR,IKBKB,IL8,MAPK12,MAPK14,MAPK8,MET,NFKB1,RAC1,SRC,TJP1
1	Turquoise	KEGG pathways	HSA05210_COLORECTAL_CANCER	na	0	0	6024	61 (%1)	1018	36 (%3.5)	ACVR1C,AKT1,AKT2,AKT3,APC,AXIN1,AXIN2,BAD,BAX,BCL2,BRAF,CASP3,CASP9,CCND1,CTNNB1,EGFR,FOS,FZD7,IGF1R,KRAS,MAPK1,MAPK8,MET,MLH1,MSH3,MYC,PIK3CA,PIK3CB,PIK3R1,RAC1,RAF1,SMAD4,TCF7L2,TGFB1,TGFB2,TP53
1	Turquoise	KEGG pathways	HSA05211_RENAL_CELL_CARCINOMA	na	1e-06	6e-06	6024	50 (%0.83)	1018	22 (%2.2)	AKT1,AKT2,AKT3,ARNT,ARNT2,BRAF,ETS1,HGF,HIF1A,KRAS,MAPK1,MET,PGF,PIK3CA,PIK3CB,PIK3R1,RAC1,RAF1,TGFB1,TGFB2,VEGFA,VHL
1	Turquoise	KEGG pathways	HSA05212_PANCREATIC_CANCER	na	0	0	6024	58 (%0.96)	1018	36 (%3.5)	ACVR1C,AKT1,AKT2,AKT3,BAD,BCL2L1,BRAF,BRCA2,CASP9,CCND1,CDKN2A,CHUK,E2F3,EGF,EGFR,ERBB2,IKBKB,JAK1,KRAS,MAPK1,MAPK8,NFKB1,PGF,PIK3CA,PIK3CB,PIK3R1,RAC1,RAF1,RB1,SMAD4,STAT1,STAT3,TGFB1,TGFB2,TP53,VEGFA
1	Turquoise	KEGG pathways	HSA05213_ENDOMETRIAL_CANCER	na	0	0	6024	38 (%0.63)	1018	27 (%2.7)	AKT1,AKT2,AKT3,APC,AXIN1,AXIN2,BAD,BRAF,CASP9,CCND1,CDH1,CTNNB1,EGF,EGFR,ERBB2,ILK,KRAS,MAPK1,MLH1,MYC,PIK3CA,PIK3CB,PIK3R1,PTEN,RAF1,TCF7L2,TP53
1	Turquoise	KEGG pathways	HSA05214_GLIOMA	na	2e-06	7e-06	6024	47 (%0.78)	1018	21 (%2.1)	AKT1,AKT2,AKT3,BRAF,CCND1,CDKN1A,CDKN2A,E2F3,EGF,EGFR,IGF1R,KRAS,MAPK1,MDM2,PIK3CA,PIK3CB,PIK3R1,PTEN,RAF1,RB1,TP53
1	Turquoise	KEGG pathways	HSA05215_PROSTATE_CANCER	na	0	0	6024	67 (%1.1)	1018	37 (%3.6)	AKT1,AKT2,AKT3,AR,ATF4,BAD,BCL2,BRAF,CASP9,CCND1,CCNE1,CDK2,CDKN1A,CDKN1B,CHUK,CTNNB1,E2F3,EGF,EGFR,ERBB2,GSTP1,IGF1R,IKBKB,INS,KRAS,MAPK1,MDM2,NFKB1,PIK3CA,PIK3CB,PIK3R1,PTEN,RAF1,RB1,SRD5A2,TCF7L2,TP53
1	Turquoise	KEGG pathways	HSA05216_THYROID_CANCER	na	0.001657	0.0046	6024	22 (%0.37)	1018	9 (%0.88)	BRAF,CCND1,CDH1,CTNNB1,KRAS,MAPK1,MYC,TCF7L2,TP53
1	Turquoise	KEGG pathways	HSA05217_BASAL_CELL_CARCINOMA	na	6e-05	0.000198	6024	25 (%0.42)	1018	12 (%1.2)	APC,AXIN1,AXIN2,CTNNB1,FZD7,GLI1,PTCH1,SHH,SMO,TCF7L2,TP53,WNT2
1	Turquoise	KEGG pathways	HSA05218_MELANOMA	na	0	0	6024	49 (%0.81)	1018	28 (%2.8)	AKT1,AKT2,AKT3,BAD,BRAF,CCND1,CDH1,CDKN1A,CDKN2A,E2F3,EGF,EGFR,FGF19,FGF2,FGF3,HGF,IGF1R,KRAS,MAPK1,MDM2,MET,PIK3CA,PIK3CB,PIK3R1,PTEN,RAF1,RB1,TP53
1	Turquoise	KEGG pathways	HSA05219_BLADDER_CANCER	na	0	0	6024	37 (%0.61)	1018	24 (%2.4)	BRAF,CCND1,CDH1,CDKN1A,CDKN2A,DAPK1,E2F3,EGF,EGFR,ERBB2,IL8,KRAS,MAPK1,MDM2,MMP1,MMP2,MMP9,MYC,PGF,RAF1,RASSF1,RB1,TP53,VEGFA
1	Turquoise	KEGG pathways	HSA05220_CHRONIC_MYELOID_LEUKEMIA	na	0	0	6024	52 (%0.86)	1018	32 (%3.1)	ABL1,ACVR1C,AKT1,AKT2,AKT3,BAD,BCL2L1,BCR,BRAF,CCND1,CDKN1A,CDKN1B,CDKN2A,CHUK,E2F3,HDAC1,IKBKB,KRAS,MAPK1,MDM2,MYC,NFKB1,PIK3CA,PIK3CB,PIK3R1,RAF1,RB1,SMAD4,STAT5A,TGFB1,TGFB2,TP53
1	Turquoise	KEGG pathways	HSA05221_ACUTE_MYELOID_LEUKEMIA	na	0	0	6024	33 (%0.55)	1018	21 (%2.1)	AKT1,AKT2,AKT3,BAD,BRAF,CCND1,CHUK,IKBKB,KIT,KRAS,MAPK1,MYC,NFKB1,PIK3CA,PIK3CB,PML,PPARD,RAF1,STAT3,STAT5A,TCF7L2
1	Turquoise	KEGG pathways	HSA05222_SMALL_CELL_LUNG_CANCER	na	0	0	6024	66 (%1.1)	1018	32 (%3.1)	AKT1,AKT2,AKT3,APAF1,BCL2,BCL2L1,CASP9,CCND1,CCNE1,CDK2,CDKN1B,CDKN2B,CHUK,E2F3,FHIT,IKBKB,ITGAV,ITGB1,LAMC2,MYC,NFKB1,NOS2,PIAS1,PIAS3,PIK3CA,PIK3CB,PIK3R1,PTEN,PTGS2,RB1,TP53,TRAF2
1	Turquoise	KEGG pathways	HSA05223_NON_SMALL_CELL_LUNG_CANCER	na	0	0	6024	42 (%0.7)	1018	23 (%2.3)	AKT1,AKT2,AKT3,BAD,BRAF,CASP9,CCND1,CDKN2A,E2F3,EGF,EGFR,ERBB2,FHIT,KRAS,MAPK1,PIK3CA,PIK3CB,PIK3R1,RAF1,RASSF1,RASSF5,RB1,TP53
1	Turquoise	GO biological process	ACTIVATION_OF_MAPK_ACTIVITY	Genes annotated by the GO term GO:0000187. The initiation of the activity of the inactive enzyme MAP kinase by phosphorylation by a MAPKK.	0.006633	0.014599	6024	22 (%0.37)	1018	8 (%0.79)	C5,CXCR4,EGF,FGF2,MAP3K10,MAP3K9,PIK3CB,PROK2
1	Turquoise	GO biological process	ADAPTIVE_IMMUNE_RESPONSE	Genes annotated by the GO term GO:0002250. An immune response based on directed amplification of specific receptors for antigen produced through a somatic diversification process, and allowing for enhanced response to subsequent exposures to the same antigen (immunological memory).	1e-06	5e-06	6024	14 (%0.23)	1018	10 (%0.98)	BCL10,C2,CD40LG,IL10,IL18,IL4,PTPRC,SOCS5,TGFB1,TRAF2
1	Turquoise	GO biological process	ADAPTIVE_IMMUNE_RESPONSE_GO_0002460	Genes annotated by the GO term GO:0002460. An immune response based on directed amplification of specific receptors for antigen produced through a somatic diversification process that includes somatic recombination of germline gene segments encoding immunoglobulin superfamily domains, and allowing for enhanced responses upon subsequent exposures to the same antigen (immunological memory). Recombi…	3e-06	2.1e-05	6024	13 (%0.22)	1018	9 (%0.88)	C2,CD40LG,IL10,IL18,IL4,PTPRC,SOCS5,TGFB1,TRAF2
1	Turquoise	GO biological process	ANATOMICAL_STRUCTURE_DEVELOPMENT	Genes annotated by the GO term GO:0048856. The biological process whose specific outcome is the progression of an anatomical structure from an initial condition to its mature state. This process begins with the formation of the structure and ends with the mature structure, whatever form that may be including its natural destruction. An anatomical structure is any biological entity that occupies s…	0.000189	0.000694	6024	431 (%7.2)	1018	100 (%9.8)	ACVR1,AHSG,ALK,APAF1,ARNT2,BAX,BCL10,BDNF,BMPR1B,BRAF,CCL4,CD4,CD40LG,CDH13,CDK5,CDX1,CHUK,CTF1,CTGF,DCN,DKK3,DYRK1A,EGF,EPHB4,ERBB2,ERCC2,ETS1,EXT1,FBN1,FGF19,FGF2,FGF3,GATA3,GCLC,GCLM,GHR,GLI1,GSTP1,HDAC9,IGF2,IGFBP3,IL10,IL18,IL2,IL3,IL4,IL8,ITGA7,ITGAX,JAK2,KL,KRT19,KRT4,LAMC2,LECT2,LYVE1,MAPK12,MARK4,MBP,MDK,MMP9,MSX2,MYOD1,MYST1,NAGLU,NCL,NF1,NF2,NME2,NR2C2,PKD2,PML,POU5F1,PPARD,PRL,PROK2,P…
1	Turquoise	GO biological process	ANATOMICAL_STRUCTURE_FORMATION	Genes annotated by the GO term GO:0048646. The process pertaining to the initial formation of an anatomical structure from unspecified parts. This process begins with the specific processes that contribute to the appearance of the discrete structure and ends when the structural rudiment is recognizable. An anatomical structure is any biological entity that occupies space and is distinguished from…	0.002393	0.005928	6024	34 (%0.56)	1018	12 (%1.2)	CDH13,EGF,IL18,IL8,NCL,NF1,PML,PROK2,SHH,TGFB2,TNFSF12,VEGFA
1	Turquoise	GO biological process	ANATOMICAL_STRUCTURE_MORPHOGENESIS	Genes annotated by the GO term GO:0009653. The process by which anatomical structures are generated and organized. Morphogenesis pertains to the creation of form.	0.00072	0.002205	6024	168 (%2.8)	1018	44 (%4.3)	BAX,BCL10,BMPR1B,BRAF,CCL4,CDH13,CDK5,CDX1,CHUK,DCN,DKK3,EGF,EPHB4,ERCC2,FGF2,FGF3,GATA3,GCLC,GCLM,GLI1,IL18,IL8,ITGAX,KRT4,LYVE1,NCL,NF1,PKD2,PML,POU5F1,PROK2,PTCH1,RAC1,RASA1,SFRP1,SHH,SIAH1,TGFB1,TGFB2,TH,TLE1,TNFSF12,TWIST1,VEGFA
1	Turquoise	GO biological process	ANGIOGENESIS	Genes annotated by the GO term GO:0001525. Blood vessel formation when new vessels emerge from the proliferation of pre-existing blood vessels.	0.000261	0.000899	6024	28 (%0.46)	1018	12 (%1.2)	CDH13,EGF,IL18,IL8,NCL,NF1,PML,PROK2,SHH,TGFB2,TNFSF12,VEGFA
1	Turquoise	GO biological process	ANION_TRANSPORT	Genes annotated by the GO term GO:0006820. The directed movement of anions, atoms or small molecules with a net negative charge, into, out of, within or between cells.	0.004405	0.010244	6024	14 (%0.23)	1018	6 (%0.59)	BEST1,CLIC1,FXYD3,SLCO1A2,SLCO1B1,SLCO1B3
1	Turquoise	GO biological process	ANTI_APOPTOSIS	Genes annotated by the GO term GO:0006916. A process which directly inhibits any of the steps required for cell death by apoptosis.	0	0	6024	79 (%1.3)	1018	34 (%3.3)	ANXA1,ARHGDIA,BAX,BCL2,BCL2L1,BNIP3,BNIP3L,BRAF,CBX4,CD28,CD40LG,CDH13,CFLAR,DAD1,FAS,GCLC,GSTP1,HBXIP,HDAC1,HMGB1,HSPA9,IFI6,IGF1R,IL1A,IL2,IL3,NFKB1,PROK2,RASA1,SFRP1,SOCS2,SOCS3,TNF,TNFRSF6B
1	Turquoise	GO biological process	APOPTOSIS_GO	Genes annotated by the GO term GO:0006915. A form of programmed cell death induced by external or internal signals that trigger the activity of proteolytic caspases, whose actions dismantle the cell and result in cell death. Apoptosis begins internally with condensation and subsequent fragmentation of the cell nucleus (blebbing) while the plasma membrane remains intact. Other characteristics of a…	0	0	6024	261 (%4.3)	1018	110 (%11)	ABL1,ACVR1,ACVR1C,AHR,AIFM1,AKT1,ALB,ANXA1,APAF1,ARHGDIA,BAD,BAX,BCL10,BCL2,BCL2L1,BNIP3,BNIP3L,BNIPL,BRAF,BRCA1,CASP2,CASP3,CASP4,CASP8,CASP9,CBX4,CD2,CD28,CD40LG,CDH13,CDK5,CDKN1A,CDKN1B,CDKN2A,CFLAR,CTSB,CUL4A,CXCR4,DAD1,DAPK1,DIABLO,DYRK2,ERCC2,FADD,FAS,FASLG,GADD45A,GCLC,GSTP1,HBXIP,HDAC1,HMGB1,HSPA9,HSPD1,IAPP,IFI6,IGF1R,IGFBP3,IL1A,IL1B,IL2,IL3,IL4,IL6,LGALS1,MAP3K10,MAPK1,MAPK8,MIF,NDUFA1…
1	Turquoise	GO biological process	APOPTOTIC_NUCLEAR_CHANGES	Genes annotated by the GO term GO:0030262. The morphological and physiological alterations undergone by the nucleus during apoptosis.	0.002575	0.006223	6024	13 (%0.22)	1018	6 (%0.59)	AIFM1,BAX,BNIP3,CASP3,CDKN2A,NDUFA13
1	Turquoise	GO biological process	APOPTOTIC_PROGRAM	Genes annotated by the GO term GO:0008632. The intracellular signaling cascade that results when a cell is triggered to undergo apoptosis.	2e-06	1.5e-05	6024	41 (%0.68)	1018	19 (%1.9)	AIFM1,APAF1,BAD,BAX,BCL2L1,BNIP3,CASP2,CASP3,CASP8,CASP9,CDKN2A,DIABLO,IFI6,NDUFA13,PSEN2,SFN,STAT1,TP53,VCP
1	Turquoise	GO biological process	BEHAVIOR	Genes annotated by the GO term GO:0007610. The specific actions or reactions of an organism in response to external or internal stimuli. Patterned activity of a whole organism in a manner dependent upon some combination of that organism's internal state and external conditions.	0	0	6024	78 (%1.3)	1018	36 (%3.5)	C5,CCL11,CCL13,CCL16,CCL20,CCL8,CCR2,CCR5,CCR6,CDH13,CRH,CX3CL1,CX3CR1,CXCL11,CXCL12,CXCL6,CXCL9,CXCR3,CXCR4,FGF2,FYN,GALR2,IL10,IL4,IL8,ITGB2,LECT2,MAPK1,MAPK14,NF1,PIK3CB,PLAU,PROK2,SAA1,TGFB2,XCL1
1	Turquoise	GO biological process	BIOPOLYMER_CATABOLIC_PROCESS	Genes annotated by the GO term GO:0043285. The chemical reactions and pathways resulting in the breakdown of biopolymers, long, repeating chains of monomers found in nature e.g. polysaccharides and proteins.	0.005627	0.012495	6024	58 (%0.96)	1018	17 (%1.7)	AIFM1,BAX,BNIP3,CDC20,CDKN2A,DERL2,EGLN2,ERCC2,FZR1,GSPT1,INS,MDM2,PPP1R8,PSMC5,SIAH1,UBE2D1,VCP
1	Turquoise	GO biological process	BIOPOLYMER_MODIFICATION	Genes annotated by the GO term GO:0043412. The covalent alteration of one or more monomeric units in a polypeptide, polynucleotide, polysaccharide, or other biological polymer, resulting in a change in its properties.	4e-06	2.7e-05	6024	300 (%5)	1018	80 (%7.9)	ABL1,ACVR1,ADAR,AKT1,AKT2,AKT3,ALK,ANAPC11,ANXA1,BCL10,BCR,BMPR1B,BRAF,BRCA1,CCL11,CCND1,CD80,CHUK,DAPK1,DNMT1,DUSP4,DUSP8,DYRK1A,DYRK1B,DYRK2,EGFR,ERBB2,FOS,FRK,FUT6,IGF1R,IGFBP3,IL3,IL5,ILK,IRAK2,ISG15,ITGB2,JAK2,LDLR,LIPC,LIPE,MAP3K10,MAP3K12,MAP3K9,MAPK12,MAPK8,MARK4,MDM2,MMP15,MYOD1,MYST1,NF2,NMT1,PARN,PARP1,POMT1,PRKACB,PSEN2,PTCH1,PTEN,PTPN3,PTPRC,PTPRH,PTPRO,PTPRU,QSOX1,RAF1,ROCK1,SGK1,SO…
1	Turquoise	GO biological process	BONE_REMODELING	Genes annotated by the GO term GO:0046849. The continuous turnover of bone matrix and mineral that involves first, an increase in resorption (osteoclastic activity) and later, reactive bone formation (osteoblastic activity). The process of bone remodeling takes place in the adult skeleton at discrete foci. The process ensures the mechanical integrity of the skeleton throughout life and plays an i…	0.00139	0.003704	6024	12 (%0.2)	1018	6 (%0.59)	ACVR1,AHSG,GLI1,KL,NF1,SRGN
1	Turquoise	GO biological process	CARBOHYDRATE_TRANSPORT	Genes annotated by the GO term GO:0008643. The directed movement of carbohydrate into, out of, within or between cells. Carbohydrates are any of a group of organic compounds based of the general formula Cx(H2O)y.	0.013447	0.026949	6024	13 (%0.22)	1018	5 (%0.49)	GH1,INS,SLC2A2,SLC2A3,SORBS1
1	Turquoise	GO biological process	CASPASE_ACTIVATION	Genes annotated by the GO term GO:0006919. Upregulation of the activity of a caspase, any of a group of cysteine proteases involved in apoptosis.	0.000206	0.000745	6024	15 (%0.25)	1018	8 (%0.79)	APAF1,BAX,CASP9,CDKN2A,DIABLO,STAT1,TP53,VCP
1	Turquoise	GO biological process	CATION_HOMEOSTASIS	Genes annotated by the GO term GO:0055080. The regulation of the levels, transport, and metabolism of cations.	0.000179	0.000663	6024	64 (%1.1)	1018	22 (%2.2)	ATP7A,ATP7B,BCL2,CCL11,CCL13,CCR1,CCR2,CCR5,CCR6,CD24,CD55,CXCL12,CXCR3,CXCR4,GALR2,HFE,HPX,MYC,PROK2,PTPRC,SAA1,XCL1
1	Turquoise	GO biological process	CELL_ACTIVATION	Genes annotated by the GO term GO:0001775. A change in the morphology or behavior of a cell resulting from exposure to an activating factor such as a cellular or soluble ligand.	4e-06	2.6e-05	6024	39 (%0.65)	1018	18 (%1.8)	CD2,CD24,CD28,CD4,CD40LG,CD47,CX3CL1,HDAC9,IL18,IL2,IL21,IL4,IL8,INS,PTPRC,SART1,SOCS5,TGFB1
1	Turquoise	GO biological process	CELL_CELL_ADHESION	Genes annotated by the GO term GO:0016337. The attachment of one cell to another cell via adhesion molecules.	0.001101	0.003083	6024	43 (%0.71)	1018	15 (%1.5)	B4GALNT2,BCL10,CD47,CDH13,CDKN2A,CLDN4,CX3CL1,EGFR,ITGB1,ITGB2,NF2,PTEN,RASA1,REG3A,TNF
1	Turquoise	GO biological process	CELL_CELL_SIGNALING	Genes annotated by the GO term GO:0007267. Any process that mediates the transfer of information from one cell to another.	0	0	6024	165 (%2.7)	1018	61 (%6)	ADAM17,ADCYAP1,AGT,AMPH,AR,CCL13,CCL16,CCL20,CCL4,CCL8,CCR1,CCR5,CD24,CEACAM6,CRH,CTF1,CXCL11,CXCL6,CXCL9,EFNB1,ESR2,FASLG,FGF3,GALR2,GJB2,GNRH1,IAPP,IL11,IL15,IL18,IL1B,IL2,IL3,LIF,MAPK1,MBP,NF1,OSM,PCSK1,PCSK2,PGF,POMC,PPARD,PTH,SHH,SLC1A2,SNAI2,SRD5A2,SST,SSTR1,SSTR2,SSTR3,TGFB2,TMED1,TRH,TSHR,TXN,VIPR1,WISP1,WISP3,XCL1
1	Turquoise	GO biological process	CELL_CYCLE_ARREST_GO_0007050	Genes annotated by the GO term GO:0007050. Any process by which progression through the cell cycle is halted during one of the normal phases (G1, S, G2, M).	0.000266	0.000903	6024	35 (%0.58)	1018	14 (%1.4)	APC,CDKN1B,CDKN1C,CDKN2A,CDKN2B,CUL4A,GADD45A,IL8,MAPK12,MYC,RASSF1,STK11,TGFB1,TP53
1	Turquoise	GO biological process	CELL_CYCLE_CHECKPOINT_GO_0000075	Genes annotated by the GO term GO:0000075. A point in the eukaryotic cell cycle where progress through the cycle can be halted until conditions are suitable for the cell to proceed to the next stage.	0.000736	0.002211	6024	27 (%0.45)	1018	11 (%1.1)	ATM,BUB1B,CDKN2A,CDKN2B,CHEK1,ERCC2,FOXN3,MAD2L2,PML,RB1,TGFB1
1	Turquoise	GO biological process	CELL_CYCLE_GO_0007049	Genes annotated by the GO term GO:0007049. The progression of biochemical and morphological phases and events that occur in a cell during successive cell replication or nuclear replication events. Canonically, the cell cycle comprises the replication and segregation of genetic material followed by the division of the cell, but in endocycles or syncytial cells nuclear replication or nuclear divisi…	0.000295	0.000997	6024	185 (%3.1)	1018	49 (%4.8)	ABL1,ACVR1,AHR,ANAPC11,APC,ATM,BRCA2,BUB1B,CCND1,CD28,CDC16,CDC20,CDC25A,CDC25C,CDK2,CDK5RAP3,CDKN1A,CDKN1B,CDKN1C,CDKN2A,CDKN2B,CHEK1,CUL4A,DHRS2,DLGAP5,EGF,ERCC2,FOXN3,GADD45A,GFI1,GFI1B,GSPT1,HERC5,IL8,MAD2L2,MAPK12,MYC,PIN1,PML,PTEN,PTPRC,RASSF1,RB1,RUNX3,STK11,TAF1,TGFB1,TGFB2,TP53
1	Turquoise	GO biological process	CELL_CYCLE_PHASE	Genes annotated by the GO term GO:0022403. A cell cycle process comprising the steps by which a cell progresses through one of the biochemical and morphological phases and events that occur during successive cell replication or nuclear replication events.	0.002149	0.005378	6024	106 (%1.8)	1018	29 (%2.8)	ABL1,ACVR1,ANAPC11,ATM,BUB1B,CD28,CDC16,CDC25C,CDK2,CDKN1A,CDKN1B,CDKN1C,CDKN2A,CDKN2B,CHEK1,CUL4A,DLGAP5,EGF,FOXN3,GFI1,GFI1B,GSPT1,MAD2L2,PIN1,PML,PTPRC,RB1,TAF1,TGFB1
1	Turquoise	GO biological process	CELL_CYCLE_PROCESS	Genes annotated by the GO term GO:0022402. A cellular process that is involved in the progression of biochemical and morphological phases and events that occur in a cell during successive cell replication or nuclear replication events.	0.009201	0.019384	6024	121 (%2)	1018	30 (%2.9)	ABL1,ACVR1,ANAPC11,ATM,BRCA2,BUB1B,CD28,CDC16,CDC25C,CDK2,CDKN1A,CDKN1B,CDKN1C,CDKN2A,CDKN2B,CHEK1,CUL4A,DLGAP5,EGF,FOXN3,GFI1,GFI1B,GSPT1,MAD2L2,PIN1,PML,PTPRC,RB1,TAF1,TGFB1
1	Turquoise	GO biological process	CELL_DEVELOPMENT	Genes annotated by the GO term GO:0048468. The process whose specific outcome is the progression of the cell over time, from its formation to the mature structure. Cell development does not include the steps involved in committing a cell to a specific fate.	0	0	6024	319 (%5.3)	1018	121 (%12)	ABL1,ACVR1,ACVR1C,AHR,AIFM1,AKT1,ALB,ANXA1,APAF1,ARHGDIA,AXIN1,BAD,BAX,BCL10,BCL2,BCL2L1,BNIP3,BNIP3L,BNIPL,BRAF,BRCA1,CASP2,CASP3,CASP4,CASP8,CASP9,CBX4,CD2,CD28,CD40LG,CDH13,CDK5,CDKN1A,CDKN1B,CDKN2A,CFLAR,CTNNB1,CTSB,CUL4A,CXCR4,DAD1,DAPK1,DBC1,DIABLO,DYRK2,ERCC2,FADD,FAS,FASLG,GADD45A,GCLC,GSTP1,HBXIP,HDAC1,HGF,HMGB1,HSPA9,HSPD1,IAPP,IFI6,IGF1R,IGFBP3,IL1A,IL1B,IL2,IL21,IL3,IL4,IL6,KRT19,LGAL…
1	Turquoise	GO biological process	CELL_MATRIX_ADHESION	Genes annotated by the GO term GO:0007160. The binding of a cell to the extracellular matrix via adhesion molecules.	0.00057	0.001812	6024	23 (%0.38)	1018	10 (%0.98)	CDH13,CDKN2A,ITGA7,LYVE1,NF1,NF2,PKD2,PTEN,RASA1,SORBS1
1	Turquoise	GO biological process	CELL_MIGRATION	Genes annotated by the GO term GO:0016477. The orderly movement of cells from one site to another, often during the development of a multicellular organism.	0.001868	0.004873	6024	53 (%0.88)	1018	17 (%1.7)	CD24,CDH13,CX3CL1,EGFR,IL10,IL8,ITGB1,ITGB2,NF1,NF2,PTEN,S100A2,SAA1,SHH,SIAH1,TGFB2,TNFSF12
1	Turquoise	GO biological process	CELL_PROLIFERATION_GO_0008283	Genes annotated by the GO term GO:0008283. The multiplication or reproduction of cells, resulting in the expansion of a cell population.	0	0	6024	282 (%4.7)	1018	109 (%11)	APC,BIN1,BNIPL,BRCA1,BRCA2,BUB1B,BUB3,CBFA2T3,CD24,CD28,CD40LG,CD47,CD86,CDC16,CDC25A,CDC25C,CDH13,CDK2,CDK3,CDK5,CDKN1A,CDKN1C,CDKN2A,CDKN2B,CHEK1,CSF3,CTF1,CUL4A,DERL2,DLEC1,EGFR,EIF2AK2,EMP2,EPHB4,ERBB2,ETS1,FLT1,FLT4,FRK,GFI1B,GLI1,GNRH1,HDGF,IGF1R,IL11,IL15,IL18,IL1A,IL1B,IL2,IL21,IL3,IL4,IL6,IL6R,IL8,IL9,ING1,KRT4,LIF,LRP1,MAPRE1,MARK4,MDM2,MIF,MKI67,MXI1,MYC,NF1,NF2,NME2,OSM,OSMR,PAWR,PEMT…
1	Turquoise	GO biological process	CELL_STRUCTURE_DISASSEMBLY_DURING_APOPTOSIS	Genes annotated by the GO term GO:0006921. The breakdown of structures such as organelles, proteins, or other macromolecular structures during apoptosis.	0.013447	0.026949	6024	13 (%0.22)	1018	5 (%0.49)	AIFM1,BAX,BNIP3,CASP3,CDKN2A
1	Turquoise	GO biological process	CELL_SUBSTRATE_ADHESION	Genes annotated by the GO term GO:0031589. The attachment of a cell to the underlying substrate via adhesion molecules.	0.000893	0.002574	6024	24 (%0.4)	1018	10 (%0.98)	CDH13,CDKN2A,ITGA7,LYVE1,NF1,NF2,PKD2,PTEN,RASA1,SORBS1
1	Turquoise	GO biological process	CELL_SURFACE_RECEPTOR_LINKED_SIGNAL_TRANSDUCTION_GO_0007166	Genes annotated by the GO term GO:0007166. Any series of molecular signals initiated by the binding of an extracellular ligand to a receptor on the surface of the target cell.	0	0	6024	260 (%4.3)	1018	86 (%8.4)	ABCA1,ACVR1,ADCYAP1,AGER,AGT,AKT1,ANXA1,C3,C5,CCR1,CCR2,CCR5,CD19,CD2,CD24,CD28,CD47,CD59,CDH13,CDKN1C,CDKN2B,CX3CL1,CX3CR1,CXCL12,CXCL9,CXCR4,EGF,EGFR,ERBB2,FLT4,FYN,GALR2,GLI1,GRP,HOMER2,IFNG,IGF1R,IGF2,IL6,IL6R,IL7R,IL8,INS,IRS1,KDR,KLRA1,LIFR,LRP6,MAPK14,MARK4,MC3R,MIF,NF1,NTRK2,OSMR,PIK3CB,PIK3R1,PRKACB,PRL,PRLR,PSEN2,PTCH1,PTH,PTPRC,PTPRU,PYCARD,SMAD4,SMAD5,SOCS1,SOCS5,SORBS1,SRC,SST,SSTR1,…
1	Turquoise	GO biological process	CELLULAR_CATION_HOMEOSTASIS	Genes annotated by the GO term GO:0030003. The regulation of the levels, transport, and metabolism of cations within a cell or between a cell and its external environment.	0.000136	0.000536	6024	63 (%1)	1018	22 (%2.2)	ATP7A,ATP7B,BCL2,CCL11,CCL13,CCR1,CCR2,CCR5,CCR6,CD24,CD55,CXCL12,CXCR3,CXCR4,GALR2,HFE,HPX,MYC,PROK2,PTPRC,SAA1,XCL1
1	Turquoise	GO biological process	CELLULAR_DEFENSE_RESPONSE	Genes annotated by the GO term GO:0006968. A defense response that is mediated by cells.	1e-05	5.1e-05	6024	25 (%0.42)	1018	13 (%1.3)	CCR2,CCR5,CCR6,CD19,CX3CR1,CXCL9,IL4,ITGB1,LBP,LGALS3BP,MICA,MICB,ZNF148
1	Turquoise	GO biological process	CELLULAR_HOMEOSTASIS	Genes annotated by the GO term GO:0019725. The processes involved in the maintenance of an internal equilibrium at the level of the cell.	1.7e-05	8.2e-05	6024	79 (%1.3)	1018	28 (%2.8)	ATP7A,ATP7B,BAX,BCL2,BCL2L1,BNIP3,CCL11,CCL13,CCR1,CCR2,CCR5,CCR6,CD24,CD55,CXCL12,CXCR3,CXCR4,EGLN2,GALR2,GCLC,HFE,HPX,IFI6,MYC,PROK2,PTPRC,SAA1,XCL1
1	Turquoise	GO biological process	CELLULAR_LIPID_METABOLIC_PROCESS	Genes annotated by the GO term GO:0044255. The chemical reactions and pathways involving lipids, as carried out by individual cells.	0.002121	0.005334	6024	143 (%2.4)	1018	37 (%3.6)	ABCD2,AKR1B10,AKR1C1,AKR1C2,AKR1C4,BAAT,BRCA1,CEL,CNBP,CROT,CYP3A5,CYP4A11,CYP7B1,DGAT1,DGKE,DHRS2,DHRS9,ECHS1,IL4,LASS1,LCAT,LPL,MIF,NR0B2,NR1H4,NR1I2,PEMT,PEX7,PIK3R1,PPARA,PPARD,PTEN,SCARB1,SHH,SOAT2,UGT1A1,UGT2B4
1	Turquoise	GO biological process	CHEMICAL_HOMEOSTASIS	Genes annotated by the GO term GO:0048878. The biological processes involved in the maintenance of an internal equilibrium of a chemical.	5e-06	2.7e-05	6024	94 (%1.6)	1018	33 (%3.2)	ABCA1,ABCA2,AKR1C1,APOA2,ATP7A,ATP7B,BAX,BCL2,BCL2L1,BNIP3,CCL11,CCL13,CCR1,CCR2,CCR5,CCR6,CD24,CD55,CXCL12,CXCR3,CXCR4,GALR2,HFE,HIF1A,HNF1A,HPX,IFI6,LCAT,MYC,PROK2,PTPRC,SAA1,XCL1
1	Turquoise	GO biological process	CYCLIC_NUCLEOTIDE_MEDIATED_SIGNALING	Genes annotated by the GO term GO:0019935. A series of molecular signals in which a cell uses a cyclic nucleotide to convert an extracellular signal into a response.	0.001904	0.004915	6024	41 (%0.68)	1018	14 (%1.4)	ADCYAP1,CCR1,CCR2,GALR2,MC3R,NF1,PRKACB,SSTR1,SSTR2,SSTR3,SSTR4,SSTR5,TSHR,VIPR1
1	Turquoise	GO biological process	CYTOKINE_BIOSYNTHETIC_PROCESS	Genes annotated by the GO term GO:0042089. The chemical reactions and pathways resulting in the formation of cytokines, any of a group of proteins that function to control the survival, growth and differentiation of tissues and cells, and which have autocrine and paracrine activity.	0.00136	0.003664	6024	15 (%0.25)	1018	7 (%0.69)	APOA2,BCL10,CD28,IL18,IL4,IL6,IL9
1	Turquoise	GO biological process	CYTOKINE_METABOLIC_PROCESS	Genes annotated by the GO term GO:0042107. The chemical reactions and pathways involving cytokines, any of a group of proteins that function to control the survival, growth and differentiation of tissues and cells, and which have autocrine and paracrine activity.	0.00136	0.003664	6024	15 (%0.25)	1018	7 (%0.69)	APOA2,BCL10,CD28,IL18,IL4,IL6,IL9
1	Turquoise	GO biological process	CYTOKINE_PRODUCTION	Genes annotated by the GO term GO:0001816. The appearance of a cytokine due to biosynthesis or secretion following a cellular stimulus, resulting in an increase in its intracellular or extracellular levels.	0	1e-06	6024	33 (%0.55)	1018	18 (%1.8)	ABCA1,APOA2,BCL10,CD24,CD28,CD40LG,HIF1A,IFNG,IL18,IL4,IL6,IL9,INS,PYCARD,SMAD4,SRGN,TGFB2,TRAF2
1	Turquoise	GO biological process	DEFENSE_RESPONSE	Genes annotated by the GO term GO:0006952. Reactions, triggered in response to the presence of a foreign body or the occurrence of an injury, which result in restriction of damage to the organism attacked or prevention/recovery from the infection caused by the attack.	0	0	6024	140 (%2.3)	1018	61 (%6)	AGER,AHSG,ANXA1,AOC3,BCL10,BCL2,BNIP3,BNIP3L,C2,C5,CCL11,CCL13,CCL20,CCL4,CCR1,CCR2,CCR5,CCR6,CD19,CD40,CD40LG,CD48,CD83,CFP,CRP,CX3CL1,CX3CR1,CXCL11,CXCL6,CXCL9,CXCR4,FOS,GATA3,HDAC9,HLA-B,HP,IL10RB,IL13,IL1A,IL4,IL5,IL8,IL9,IRAK2,ITGB1,LBP,LGALS3BP,MBL2,MICA,MICB,NFKB1,NOS2,PLA2G7,PTPRC,RAC1,S100A12,SELE,SOCS6,TFF3,TGFB1,ZNF148
1	Turquoise	GO biological process	DEPHOSPHORYLATION	Genes annotated by the GO term GO:0016311. The process of removing one or more phosphoric (ester or anhydride) residues from a molecule.	0.016649	0.033096	6024	29 (%0.48)	1018	9 (%0.88)	DUSP4,DUSP8,PTEN,PTPN3,PTPRC,PTPRH,PTPRO,TGFB1,TPTE
1	Turquoise	GO biological process	DIGESTION	Genes annotated by the GO term GO:0007586. The whole of the physical, chemical, and biochemical processes carried out by multicellular organisms to break down ingested nutrients into components that may be easily absorbed and directed into metabolism.	0	3e-06	6024	23 (%0.38)	1018	14 (%1.4)	AKR1B10,AKR1C1,AKR1C2,BAAT,CEL,COPA,GALR2,LDLR,MUC2,SST,SSTR1,SSTR2,TFF3,VIPR1
1	Turquoise	GO biological process	DNA_CATABOLIC_PROCESS	Genes annotated by the GO term GO:0006308. The chemical reactions and pathways resulting in the breakdown of DNA, deoxyribonucleic acid, one of the two main types of nucleic acid, consisting of a long unbranched macromolecule formed from one or two strands of linked deoxyribonucleotides, the 3'-phosphate group of each constituent deoxyribonucleotide being joined in 3',5'-phosphodiester linkage to…	0.013447	0.026949	6024	13 (%0.22)	1018	5 (%0.49)	AIFM1,BAX,BNIP3,CDKN2A,ERCC2
1	Turquoise	GO biological process	DNA_DAMAGE_RESPONSE__SIGNAL_TRANSDUCTION	Genes annotated by the GO term GO:0042770. A cascade of processes induced by the detection of DNA damage within a cell.	6.2e-05	0.000268	6024	19 (%0.32)	1018	10 (%0.98)	ABL1,AIFM1,BRCA1,CHEK1,DYRK2,FOXN3,PML,SFN,TP53,TP73
1	Turquoise	GO biological process	DNA_DAMAGE_RESPONSE__SIGNAL_TRANSDUCTION_RESULTING_IN_INDUCTION_OF_APOPTOSIS	Genes annotated by the GO term GO:0008630. A cascade of processes initiated by the detection of DNA damage and resulting in the induction of apoptosis (programmed cell death).	1.5e-05	7.4e-05	6024	12 (%0.2)	1018	8 (%0.79)	ABL1,AIFM1,BRCA1,DYRK2,PML,SFN,TP53,TP73
1	Turquoise	GO biological process	DNA_METABOLIC_PROCESS	Genes annotated by the GO term GO:0006259. The chemical reactions and pathways involving DNA, deoxyribonucleic acid, one of the two main types of nucleic acid, consisting of a long, unbranched macromolecule formed from one, or more commonly, two, strands of linked deoxyribonucleotides.	0.000117	0.000469	6024	147 (%2.4)	1018	42 (%4.1)	ABL1,AIFM1,ALKBH1,APEX1,ATM,BAX,BLM,BNIP3,BRCA1,BRCA2,CD40LG,CDK2,CDKN2A,CHEK1,DNMT1,EGF,ERCC2,FANCC,FOS,GADD45A,GLI1,HMGB1,IL4,IL7R,MGMT,MLH1,MSH3,NF2,OGG1,PARP1,RAD23B,RPA1,SMARCAD1,TEP1,TERF2,TERT,TGFB1,TINF2,TP53,TP73,TSN,VCP
1	Turquoise	GO biological process	DNA_RECOMBINATION	Genes annotated by the GO term GO:0006310. The processes by which a new genotype is formed by reassortment of genes resulting in gene combinations different from those that were present in the parents. In eukaryotes genetic recombination can occur by chromosome assortment, intrachromosomal recombination, or nonreciprocal interchromosomal recombination. Intrachromosomal recombination occurs by cro…	1.8e-05	8.9e-05	6024	26 (%0.43)	1018	13 (%1.3)	ATM,BLM,BRCA1,CD40LG,CHEK1,HMGB1,IL4,IL7R,RPA1,SMARCAD1,TEP1,TGFB1,TSN
1	Turquoise	GO biological process	DNA_REPAIR	Genes annotated by the GO term GO:0006281. The process of restoring DNA after damage. Genomes are subject to damage by chemical and physical agents in the environment (e.g. UV and ionizing radiations, chemical mutagens, fungal and bacterial toxins, etc.) and by free radicals or alkylating agents endogenously generated in metabolism. DNA is also damaged because of errors during its replication. A …	0.004541	0.01051	6024	70 (%1.2)	1018	20 (%2)	ABL1,ALKBH1,APEX1,ATM,BLM,BRCA1,BRCA2,ERCC2,FANCC,GADD45A,HMGB1,MLH1,MSH3,OGG1,PARP1,RAD23B,RPA1,TP53,TP73,VCP
1	Turquoise	GO biological process	ENZYME_LINKED_RECEPTOR_PROTEIN_SIGNALING_PATHWAY	Genes annotated by the GO term GO:0007167. Any series of molecular signals initiated by the binding of an extracellular ligand to a receptor on the surface of the target cell, where the receptor possesses catalytic activity or is closely associated with an enzyme such as a protein kinase.	0.000232	0.000817	6024	69 (%1.1)	1018	23 (%2.3)	ACVR1,AKT1,CDH13,CDKN1C,CDKN2B,EGF,EGFR,ERBB2,FLT4,IGF1R,IGF2,IRS1,KDR,NTRK2,PIK3R1,PRLR,PTPRU,SMAD4,SMAD5,SOCS1,SORBS1,SRC,TGFB1
1	Turquoise	GO biological process	ER_NUCLEAR_SIGNALING_PATHWAY	Genes annotated by the GO term GO:0006984. Any series of molecular signals that conveys information from the endoplasmic reticulum to the nucleus, usually resulting in a change in transcriptional regulation.	0.025802	0.047821	6024	11 (%0.18)	1018	4 (%0.39)	ATF6,DERL2,TP53,VCP
1	Turquoise	GO biological process	ESTABLISHMENT_OF_LOCALIZATION	Genes annotated by the GO term GO:0051234. The directed movement of a cell, substance or cellular entity, such as a protein complex or organelle, to a specific location.	0.001451	0.003837	6024	424 (%7)	1018	94 (%9.2)	ABCA1,ABCA2,ABCB1,ABCB11,ABCB4,ABCC1,ABCC2,ABCC3,ABCC5,ABCD2,ABCG2,AHSG,AKR1C1,AKR1C4,AKT1,ALB,AMPH,APOA2,AR,ATP7A,ATP7B,BAX,BCL2,BCL2L1,BEST1,BNIP3,CCL8,CD24,CDH1,CDH13,CEL,CLIC1,COPA,DERL2,EGFR,FXYD3,GC,GH1,GJB2,HFE,HPX,IFT88,IGF2R,IL11,INS,KCNA3,KCNJ5,LCAT,LDLR,LIF,LMAN1,MAPK8IP1,MXI1,NEFL,NF1,NFAT5,OSM,PDIA3,PEX7,PKD2,PPARA,PPARD,PYCARD,RAB22A,RAC1,RPGR,SCARB1,SGK1,SLC1A2,SLC1A5,SLC22A18,SLC2…
1	Turquoise	GO biological process	FEMALE_PREGNANCY	Genes annotated by the GO term GO:0007565. The physiological processes that allow an embryo or foetus to develop within the body of a female animal. It covers the time from fertilization of a female ovum by a male spermatozoon until birth.	0.000116	0.000468	6024	20 (%0.33)	1018	10 (%0.98)	ADCYAP1,AGT,CRH,FLT1,IDO1,LIPE,PPARD,PRLR,PZP,RPL29
1	Turquoise	GO biological process	G1_PHASE	Genes annotated by the GO term GO:0051318. Progression through G1 phase, one of two 'gap' phases in the cell cycle; G1 is the interval between the completion of DNA segregation (usually by mitosis or meiosis) and the beginning of DNA synthesis.	0.000678	0.002101	6024	11 (%0.18)	1018	6 (%0.59)	CDC25C,CDK2,CDKN1C,GFI1B,RB1,TAF1
1	Turquoise	GO biological process	G1_S_TRANSITION_OF_MITOTIC_CELL_CYCLE	Genes annotated by the GO term GO:0000082. Progression from G1 phase to S phase of the mitotic cell cycle.	0.022446	0.042562	6024	22 (%0.37)	1018	7 (%0.69)	ACVR1,CDKN1A,CDKN1B,CDKN2A,CUL4A,GFI1,GSPT1
1	Turquoise	GO biological process	G_PROTEIN_COUPLED_RECEPTOR_PROTEIN_SIGNALING_PATHWAY	Genes annotated by the GO term GO:0007186. The series of molecular signals generated as a consequence of a G-protein coupled receptor binding to its physiological ligand.	0.001918	0.004925	6024	119 (%2)	1018	32 (%3.1)	ABCA1,ADCYAP1,AKT1,C3,C5,CCR1,CCR2,CCR5,CX3CR1,CXCL12,CXCL9,CXCR4,EGFR,GALR2,GRP,HOMER2,IL8,MC3R,NF1,PIK3CB,PRKACB,PTH,SST,SSTR1,SSTR2,SSTR3,SSTR4,SSTR5,TRHR,TSHR,VIP,VIPR1
1	Turquoise	GO biological process	G_PROTEIN_SIGNALING__COUPLED_TO_CYCLIC_NUCLEOTIDE_SECOND_MESSENGER	Genes annotated by the GO term GO:0007187. The series of molecular signals generated as a consequence of a G-protein coupled receptor binding to its physiological ligand, followed by modulation of a nucleotide cyclase activity and a subsequent change in the concentration of a cyclic nucleotide.	0.001904	0.004915	6024	41 (%0.68)	1018	14 (%1.4)	ADCYAP1,CCR1,CCR2,GALR2,MC3R,NF1,PRKACB,SSTR1,SSTR2,SSTR3,SSTR4,SSTR5,TSHR,VIPR1
1	Turquoise	GO biological process	GROWTH	Genes annotated by the GO term GO:0040007. The increase in size or mass of an entire organism, a part of an organism or a cell.	2e-06	1.1e-05	6024	34 (%0.56)	1018	17 (%1.7)	BMPR1B,BNIPL,CDKN1A,CDKN1B,CDKN2A,DERL2,DLC1,GHR,IL2,NDUFA13,PML,PTCH1,RB1,SMAD4,TGFB1,TGFB2,TP53
1	Turquoise	GO biological process	HEMOPOIESIS	Genes annotated by the GO term GO:0030097. The process whose specific outcome is the progression of the myeloid and lymphoid derived organ/tissue systems of the blood and other parts of the body over time, from formation to the mature structure. The site of hemopoiesis is variable during development, but occurs primarily in bone marrow or kidney in many adult vertebrates.	0.000693	0.002136	6024	34 (%0.56)	1018	13 (%1.3)	CD4,ETS1,HDAC9,IL10,IL2,IL4,MMP9,MYST1,PRL,PTPRC,SART1,SOCS5,TGFB2
1	Turquoise	GO biological process	HEMOPOIETIC_OR_LYMPHOID_ORGAN_DEVELOPMENT	Genes annotated by the GO term GO:0048534. The process whose specific outcome is the progression of any organ involved in hemopoiesis or lymphoid cell activation over time, from its formation to the mature structure. Such development includes differentiation of resident cell types (stromal cells) and of migratory cell types dependent on the unique microenvironment afforded by the organ for their …	0.000266	0.000903	6024	35 (%0.58)	1018	14 (%1.4)	CD4,ETS1,HDAC9,IL10,IL2,IL4,MMP9,MYST1,PRL,PTPRC,SART1,SOCS5,TGFB1,TGFB2
1	Turquoise	GO biological process	HOMEOSTATIC_PROCESS	Genes annotated by the GO term GO:0042592. The biological processes involved in the maintenance of an internal equilibrium.	3e-06	2.2e-05	6024	121 (%2)	1018	40 (%3.9)	ABCA1,ABCA2,AKR1C1,AKT1,APOA2,ATP7A,ATP7B,BAX,BCL10,BCL2,BCL2L1,BNIP3,CCL11,CCL13,CCR1,CCR2,CCR5,CCR6,CD24,CD55,CXCL12,CXCR3,CXCR4,EGLN2,ETS1,GALR2,GCLC,HFE,HIF1A,HNF1A,HPX,IFI6,IL6,LCAT,MYC,NF1,PROK2,PTPRC,SAA1,XCL1
1	Turquoise	GO biological process	HUMORAL_IMMUNE_RESPONSE	Genes annotated by the GO term GO:0006959. An immune response mediated through a body fluid.	0.000215	0.000763	6024	18 (%0.3)	1018	9 (%0.88)	BCL2,C2,CCR6,CD28,CD83,IL4,IL6,MBL2,ST6GAL1
1	Turquoise	GO biological process	I_KAPPAB_KINASE_NF_KAPPAB_CASCADE	Genes annotated by the GO term GO:0007249. A series of reactions initiated by the activation of the transcription factor NF-kappaB. NF-kappaB is sequestered by the inhibitor I-kappaB, and is released when I-kappaB is phosphorylated by activated I-kappaB kinase.	0.006851	0.015011	6024	59 (%0.98)	1018	17 (%1.7)	BCL10,CASP8,CD40,CFLAR,CHUK,FADD,FASLG,HMOX1,IRAK2,LGALS1,LTBR,RHOA,STAT1,TNFRSF10B,TNFSF14,TRADD,TRAF2
1	Turquoise	GO biological process	IMMUNE_EFFECTOR_PROCESS	Genes annotated by the GO term GO:0002252. Any process of the immune system that occurs as part of an immune response.	8e-06	4.3e-05	6024	19 (%0.32)	1018	11 (%1.1)	APOA2,BCL2,BNIP3,BNIP3L,C2,CD40LG,IL4,MBL2,PTPRC,TGFB1,TRAF2
1	Turquoise	GO biological process	IMMUNE_RESPONSE	Genes annotated by the GO term GO:0006955. Any immune system process that functions in the calibrated response of an organism to a potential internal or invasive threat.	0	0	6024	115 (%1.9)	1018	46 (%4.5)	APOA2,BCL10,BCL2,BNIP3,BNIP3L,C2,CCL20,CCL4,CCR1,CCR2,CCR5,CCR6,CD22,CD28,CD40LG,CD83,CD86,CHUK,CIITA,CX3CL1,CXCL12,CXCR4,DPP4,ETS1,FYN,IFI6,IFITM3,IL10,IL10RB,IL15,IL18,IL2,IL4,IL6,IL6R,IL7R,MBL2,MBP,PTPRC,SOCS5,ST6GAL1,TGFB1,TGFB2,TRAF2,VIPR1,XBP1
1	Turquoise	GO biological process	IMMUNE_SYSTEM_DEVELOPMENT	Genes annotated by the GO term GO:0002520. The process whose specific outcome is the progression of an organismal system whose objective is to provide calibrated responses by an organism to a potential internal or invasive threat, over time, from its formation to the mature structure. A system is a regularly interacting or interdependent group of organs or tissues that work together to carry out …	0.000214	0.000763	6024	38 (%0.63)	1018	15 (%1.5)	CD4,CD40LG,ETS1,HDAC9,IL10,IL2,IL4,MMP9,MYST1,PRL,PTPRC,SART1,SOCS5,TGFB1,TGFB2
1	Turquoise	GO biological process	IMMUNE_SYSTEM_PROCESS	Genes annotated by the GO term GO:0002376. Any process involved in the development or functioning of the immune system, an organismal system for calibrated responses to potential internal or invasive threats.	0	0	6024	161 (%2.7)	1018	61 (%6)	AKT1,APOA2,BCL10,BCL2,BNIP3,BNIP3L,C2,CCL20,CCL4,CCR1,CCR2,CCR5,CCR6,CD2,CD22,CD24,CD28,CD4,CD40LG,CD47,CD83,CD86,CHUK,CIITA,CX3CL1,CXCL12,CXCR4,DPP4,ETS1,FYN,HDAC9,IFI6,IFITM3,IL10,IL10RB,IL15,IL18,IL2,IL21,IL4,IL6,IL6R,IL7R,IL8,INS,ITGB2,MBL2,MBP,MMP9,MYST1,PRL,PTPRC,SAA1,SART1,SOCS5,ST6GAL1,TGFB1,TGFB2,TRAF2,VIPR1,XBP1
1	Turquoise	GO biological process	INDUCTION_OF_APOPTOSIS_BY_EXTRACELLULAR_SIGNALS	Genes annotated by the GO term GO:0008624. Any process induced by extracellular signals that directly activates any of the steps required for cell death by apoptosis.	3e-06	2.2e-05	6024	18 (%0.3)	1018	11 (%1.1)	BAX,CFLAR,DAPK1,DIABLO,FADD,NDUFA13,PDCD6,PTH,SST,SSTR3,TNFRSF25
1	Turquoise	GO biological process	INDUCTION_OF_APOPTOSIS_BY_INTRACELLULAR_SIGNALS	Genes annotated by the GO term GO:0008629. Any process induced by intracellular signals that directly activates any of the steps required for cell death by apoptosis.	8e-06	4.3e-05	6024	19 (%0.32)	1018	11 (%1.1)	ABL1,AIFM1,BAX,BRCA1,CDKN1A,CUL4A,DYRK2,PML,SFN,TP53,TP73
1	Turquoise	GO biological process	INFLAMMATORY_RESPONSE	Genes annotated by the GO term GO:0006954. The immediate defensive reaction (by vertebrate tissue) to infection or injury caused by chemical or physical agents. The process is characterized by local vasodilation, extravasation of plasma into intercellular spaces and accumulation of white blood cells and macrophages.	0	0	6024	81 (%1.3)	1018	38 (%3.7)	AGER,AHSG,ANXA1,AOC3,C2,C5,CCL11,CCL13,CCL20,CCL4,CCR1,CCR2,CCR5,CD40,CD40LG,CRP,CX3CL1,CXCL11,CXCL6,CXCL9,CXCR4,FOS,HDAC9,IL10RB,IL13,IL1A,IL5,IL8,IL9,IRAK2,LBP,MBL2,NFKB1,PLA2G7,RAC1,S100A12,SELE,TGFB1
1	Turquoise	GO biological process	INSULIN_RECEPTOR_SIGNALING_PATHWAY	Genes annotated by the GO term GO:0008286. The series of molecular signals generated as a consequence of the insulin receptor binding to insulin.	0.00136	0.003664	6024	15 (%0.25)	1018	7 (%0.69)	AKT1,IGF1R,IGF2,IRS1,PIK3R1,SOCS1,SORBS1
1	Turquoise	GO biological process	INTERPHASE	Genes annotated by the GO term GO:0051325. Progression through interphase, the stage of cell cycle between successive rounds of chromosome segregation. Canonically, interphase is the stage of the cell cycle during which the biochemical and physiologic functions of the cell are performed and replication of chromatin occurs.	0.000491	0.001581	6024	48 (%0.8)	1018	17 (%1.7)	ABL1,ACVR1,CDC25C,CDK2,CDKN1A,CDKN1B,CDKN1C,CDKN2A,CDKN2B,CUL4A,FOXN3,GFI1,GFI1B,GSPT1,PTPRC,RB1,TAF1
1	Turquoise	GO biological process	INTERPHASE_OF_MITOTIC_CELL_CYCLE	Genes annotated by the GO term GO:0051329. Progression through interphase, the stage of cell cycle between successive rounds of mitosis. Canonically, interphase is the stage of the cell cycle during which the biochemical and physiologic functions of the cell are performed and replication of chromatin occurs.	0.001463	0.003837	6024	44 (%0.73)	1018	15 (%1.5)	ABL1,ACVR1,CDC25C,CDK2,CDKN1A,CDKN1B,CDKN1C,CDKN2A,CDKN2B,CUL4A,FOXN3,GFI1,GFI1B,GSPT1,TAF1
1	Turquoise	GO biological process	INTRACELLULAR_SIGNALING_CASCADE	Genes annotated by the GO term GO:0007242. A series of reactions within the cell that occur as a result of a single trigger reaction or compound.	0	0	6024	328 (%5.4)	1018	102 (%10)	ABCA1,ABL1,ADCYAP1,AIFM1,AKT1,AMBP,APAF1,ARHGAP1,ARHGDIA,ATF6,BAD,BAX,BCL10,BCL2L1,BNIP3,BRCA1,C5,CASP2,CASP3,CASP8,CASP9,CCR1,CCR2,CD24,CD40,CDH13,CDKN2A,CFLAR,CHEK1,CHUK,CXCR4,DAPK1,DERL2,DIABLO,DUSP4,DUSP8,DYRK2,EGF,EGFR,ESR2,FADD,FASLG,FGF2,FOXN3,FYN,GALR2,HMOX1,IFI6,IL8,IRAK2,JAK2,LGALS1,LTBR,MAP2K7,MAP3K10,MAP3K12,MAP3K9,MAPK14,MAPK8,MAPK8IP1,MC3R,NDUFA13,NF1,NF2,PIAS1,PIK3CB,PML,PRKACB,PRK…
1	Turquoise	GO biological process	ION_HOMEOSTASIS	Genes annotated by the GO term GO:0050801. Any of the processes involved in the maintenance of an internal equilibrium of ions within an organism or cell.	2.8e-05	0.000128	6024	73 (%1.2)	1018	26 (%2.6)	ATP7A,ATP7B,BAX,BCL2,BCL2L1,BNIP3,CCL11,CCL13,CCR1,CCR2,CCR5,CCR6,CD24,CD55,CXCL12,CXCR3,CXCR4,GALR2,HFE,HPX,IFI6,MYC,PROK2,PTPRC,SAA1,XCL1
1	Turquoise	GO biological process	JAK_STAT_CASCADE	Genes annotated by the GO term GO:0007259. The processes by which STAT proteins (Signal Transducers and Activators of Transcription) are activated by members of the JAK (janus activated kinase) family of tyrosine kinases, following the binding of cytokines to their cognate receptor. Once activated, STATs dimerize and translocate to the nucleus and modulate the expression of target genes.	6.3e-05	0.000271	6024	22 (%0.37)	1018	11 (%1.1)	CCR2,NF2,PIAS1,SOCS1,SOCS2,SOCS3,SOCS6,STAT1,STAT2,STAT3,STAT5A
1	Turquoise	GO biological process	LEUKOCYTE_ACTIVATION	Genes annotated by the GO term GO:0045321. A change in morphology and behavior of a leukocyte resulting from exposure to a specific antigen, mitogen, cytokine, cellular ligand, or soluble factor.	0	4e-06	6024	35 (%0.58)	1018	18 (%1.8)	CD2,CD24,CD28,CD4,CD40LG,CD47,CX3CL1,HDAC9,IL18,IL2,IL21,IL4,IL8,INS,PTPRC,SART1,SOCS5,TGFB1
1	Turquoise	GO biological process	LEUKOCYTE_DIFFERENTIATION	Genes annotated by the GO term GO:0002521. The process whereby a relatively unspecialized hemopoietic precursor cell acquires the specialized features of a plasmacytoid dendritic cell or any cell of the myeloid leukocyte or lymphocyte lineages.	0.00199	0.005058	6024	19 (%0.32)	1018	8 (%0.79)	CD4,HDAC9,IL2,IL4,MMP9,PTPRC,SART1,SOCS5
1	Turquoise	GO biological process	LIPID_HOMEOSTASIS	Genes annotated by the GO term GO:0055088. Any of the processes involved in the maintenance of an internal equilibrium of lipid within an organism or cell.	0.00707	0.015422	6024	15 (%0.25)	1018	6 (%0.59)	ABCA1,ABCA2,AKR1C1,APOA2,CD24,LCAT
1	Turquoise	GO biological process	LIPID_METABOLIC_PROCESS	Genes annotated by the GO term GO:0006629. The chemical reactions and pathways involving lipids, compounds soluble in an organic solvent but not, or sparingly, in an aqueous solvent. Includes fatty acids; neutral fats, other fatty-acid esters, and soaps; long-chain (fatty) alcohols and waxes; sphingoids and other long-chain bases; glycolipids, phospholipids and sphingolipids; and carotenes, polyp…	0.00207	0.005233	6024	181 (%3)	1018	45 (%4.4)	ABCB4,ABCD2,AKR1B10,AKR1C1,AKR1C2,AKR1C4,ANXA1,BAAT,BRCA1,CEL,CNBP,CROT,CYP3A5,CYP4A11,CYP7B1,DGAT1,DGKE,DHRS2,DHRS9,ECHS1,HNF4A,IL4,LASS1,LCAT,LDLR,LPL,LRP1,MIF,MTTP,NR0B2,NR1H4,NR1I2,PEMT,PEX7,PIK3R1,PLTP,PPARA,PPARD,PTEN,SCARB1,SHH,SOAT2,UGT1A1,UGT2B10,UGT2B4
1	Turquoise	GO biological process	LOCOMOTORY_BEHAVIOR	Genes annotated by the GO term GO:0007626. The specific movement from place to place of an organism in response to external or internal stimuli. Locomotion of a whole organism in a manner dependent upon some combination of that organism's internal state and external conditions.	0	0	6024	60 (%1)	1018	32 (%3.1)	C5,CCL11,CCL13,CCL16,CCL20,CCL8,CCR2,CCR5,CCR6,CDH13,CX3CL1,CX3CR1,CXCL11,CXCL12,CXCL6,CXCL9,CXCR3,CXCR4,FGF2,IL10,IL4,IL8,ITGB2,LECT2,MAPK1,MAPK14,PIK3CB,PLAU,PROK2,SAA1,TGFB2,XCL1
1	Turquoise	GO biological process	LYMPHOCYTE_ACTIVATION	Genes annotated by the GO term GO:0046649. A change in morphology and behavior of a lymphocyte resulting from exposure to a specific antigen, mitogen, cytokine, chemokine, cellular ligand, or soluble factor.	5e-06	2.9e-05	6024	33 (%0.55)	1018	16 (%1.6)	CD2,CD24,CD28,CD4,CD40LG,CD47,HDAC9,IL18,IL2,IL21,IL4,INS,PTPRC,SART1,SOCS5,TGFB1
1	Turquoise	GO biological process	LYMPHOCYTE_DIFFERENTIATION	Genes annotated by the GO term GO:0030098. The process whereby a relatively unspecialized precursor cell acquires specialized features of B cells, T cells, or natural killer cells.	0.000744	0.002211	6024	14 (%0.23)	1018	7 (%0.69)	CD4,HDAC9,IL2,IL4,PTPRC,SART1,SOCS5
1	Turquoise	GO biological process	MACROMOLECULE_CATABOLIC_PROCESS	Genes annotated by the GO term GO:0009057. The chemical reactions and pathways resulting in the breakdown of a macromolecule, any large molecule including proteins, nucleic acids and carbohydrates.	0.012843	0.026055	6024	67 (%1.1)	1018	18 (%1.8)	AIFM1,BAX,BNIP3,CDC20,CDKN2A,DERL2,EGLN2,ERCC2,FZR1,GSPT1,GUSB,INS,MDM2,PPP1R8,PSMC5,SIAH1,UBE2D1,VCP
1	Turquoise	GO biological process	MAINTENANCE_OF_LOCALIZATION	Genes annotated by the GO term GO:0051235. The processes by which a cell, substance or cellular entity, such as a protein complex or organelle, is maintained in a location and prevented from moving elsewhere.	0.004405	0.010244	6024	14 (%0.23)	1018	6 (%0.59)	ALB,ATP7B,MXI1,PDIA3,PTPRC,SRGN
1	Turquoise	GO biological process	MAPKKK_CASCADE_GO_0000165	Genes annotated by the GO term GO:0000165. Cascade of at least three protein kinase activities culminating in the phosphorylation and activation of a MAP kinase. MAPKKK cascades lie downstream of numerous signaling pathways.	0.001129	0.003145	6024	51 (%0.85)	1018	17 (%1.7)	AMBP,C5,CD24,CXCR4,DUSP4,DUSP8,EGF,FGF2,MAP2K7,MAP3K10,MAP3K12,MAP3K9,MAPK8,MAPK8IP1,NF1,PIK3CB,PROK2
1	Turquoise	GO biological process	MITOCHONDRIAL_TRANSPORT	Genes annotated by the GO term GO:0006839. Transport of substances into, out of or within a mitochondrion.	0.025802	0.047821	6024	11 (%0.18)	1018	4 (%0.39)	BCL2,BCL2L1,BNIP3,TP53
1	Turquoise	GO biological process	MITOCHONDRION_ORGANIZATION_AND_BIOGENESIS	Genes annotated by the GO term GO:0007005. A process that is carried out at the cellular level which results in the formation, arrangement of constituent parts, or disassembly of a mitochondrion; includes mitochondrial morphology and distribution, and replication of the mitochondrial genome as well as synthesis of new mitochondrial components.	0.009655	0.020085	6024	27 (%0.45)	1018	9 (%0.88)	BAX,BCL2,BCL2L1,BNIP3,CDKN2A,IFI6,NDUFS8,SFN,TP53
1	Turquoise	GO biological process	MITOTIC_CELL_CYCLE	Genes annotated by the GO term GO:0000278. Progression through the phases of the mitotic cell cycle, the most common eukaryotic cell cycle, which canonically comprises four successive phases called G1, S, G2, and M and includes replication of the genome and the subsequent segregation of chromosomes into daughter cells. In some variant cell cycles nuclear replication or nuclear division may not be…	0.010624	0.022006	6024	103 (%1.7)	1018	26 (%2.6)	ABL1,ACVR1,ANAPC11,ATM,BUB1B,CD28,CDC16,CDC25C,CDK2,CDKN1A,CDKN1B,CDKN1C,CDKN2A,CDKN2B,CUL4A,DLGAP5,EGF,FOXN3,GFI1,GFI1B,GSPT1,MAD2L2,PIN1,PML,TAF1,TGFB1
1	Turquoise	GO biological process	MITOTIC_CELL_CYCLE_CHECKPOINT	Genes annotated by the GO term GO:0007093. A signal transduction-based surveillance mechanism that ensures accurate chromosome replication and segregation by preventing progression through a mitotic cell cycle until conditions are suitable for the cell to proceed to the next stage.	0.002575	0.006223	6024	13 (%0.22)	1018	6 (%0.59)	ATM,BUB1B,CDKN2B,MAD2L2,PML,TGFB1
1	Turquoise	GO biological process	MULTI_ORGANISM_PROCESS	Genes annotated by the GO term GO:0051704. The processes by which an organism has an effect on another organism of the same or different species.	0	0	6024	73 (%1.2)	1018	34 (%3.3)	ADCYAP1,AGT,ALB,BANF1,BCL10,BCL2,BNIP3,BNIP3L,C19orf2,CCL11,CCL4,CCL8,CD24,CD4,CFP,CLDN4,CRH,CXCL12,CXCR4,FLT1,HBXIP,IDO1,IL10,IRF7,LIPE,NOS2,PPARD,PRLR,PTPRC,PZP,RPL29,S100A12,TGFB1,TNF
1	Turquoise	GO biological process	MULTICELLULAR_ORGANISMAL_DEVELOPMENT	Genes annotated by the GO term GO:0007275. The biological process whose specific outcome is the progression of an organism over time from an initial condition (e.g. a zygote or a young adult) to a later condition (e.g. a multicellular animal or an aged adult).	6e-06	3.6e-05	6024	443 (%7.4)	1018	109 (%11)	ACVR1,AHSG,ALK,APAF1,ARNT2,AXIN1,BAX,BCL10,BDNF,BMPR1B,BRAF,CD4,CD40LG,CDH13,CDK5,CDX1,CRABP1,CSF3,CTF1,CTGF,DCN,DYRK1A,EGF,ELAVL1,EPHB4,ERBB2,ERCC2,ETS1,EXT1,FBN1,FGF19,FGF2,GALR2,GCLC,GCLM,GHR,GLI1,GNRH1,GSTP1,HDAC9,IGF2,IGFBP3,IL10,IL18,IL2,IL3,IL4,IL6R,IL8,ITGA7,ITGAX,JAK2,KL,KRT19,LAMC2,LECT2,LIF,MAPK12,MARK4,MBP,MDK,MID1,MMP9,MSX2,MYOD1,MYST1,NAGLU,NCL,NF1,NF2,NME2,NR2C2,OSM,PAEP,PKD2,PML,P…
1	Turquoise	GO biological process	NEGATIVE_REGULATION_OF_APOPTOSIS	Genes annotated by the GO term GO:0043066. Any process that stops, prevents or reduces the frequency, rate or extent of cell death by apoptosis.	0	0	6024	102 (%1.7)	1018	45 (%4.4)	ACVR1,ALB,ANXA1,ARHGDIA,BAX,BCL10,BCL2,BCL2L1,BNIP3,BNIP3L,BRAF,CASP3,CBX4,CD28,CD40LG,CDH13,CFLAR,DAD1,FAS,GCLC,GSTP1,HBXIP,HDAC1,HMGB1,HSPA9,IFI6,IGF1R,IL1A,IL2,IL3,IL4,IL6,MAPK8,MIF,NFKB1,NME2,PROC,PROK2,RASA1,SFRP1,SOCS2,SOCS3,TNF,TNFRSF6B,VEGFA
1	Turquoise	GO biological process	NEGATIVE_REGULATION_OF_BIOLOGICAL_PROCESS	Genes annotated by the GO term GO:0048519. Any process that stops, prevents or reduces the frequency, rate or extent of a biological process. Biological processes are regulated by many means; examples include the control of gene expression, protein modification or interaction with a protein or substrate molecule.	0	0	6024	377 (%6.3)	1018	142 (%14)	ACVR1,AHSG,ALB,AMBP,ANXA1,APC,APOA2,ARHGDIA,ATP8B1,B4GALNT2,BAX,BCL10,BCL2,BCL2L1,BNIP3,BNIP3L,BNIPL,BRAF,BRCA1,BRCA2,CASP3,CBX4,CD24,CD28,CD40LG,CDH13,CDKN1A,CDKN1B,CDKN1C,CDKN2A,CDKN2B,CFLAR,CHEK1,CSDA,CTCF,CUL4A,DAD1,DHRS2,DLC1,DLEC1,DNMT1,EIF2AK2,ETS1,FAS,FOXN3,FRK,GADD45A,GCLC,GFI1B,GNRH1,GSTP1,HBXIP,HDAC1,HDAC9,HMGB1,HSPA9,IFI6,IGF1R,IGFBP3,IL10,IL11,IL1A,IL1B,IL2,IL3,IL4,IL6,IL8,ING1,INS,I…
1	Turquoise	GO biological process	NEGATIVE_REGULATION_OF_CATALYTIC_ACTIVITY	Genes annotated by the GO term GO:0043086. Any process that stops or reduces the activity of an enzyme.	0.000598	0.001879	6024	30 (%0.5)	1018	12 (%1.2)	APC,APOA2,CCR2,CDKN2A,DUSP8,HBXIP,IFI6,NF1,PTPRC,RB1,SFN,TP53
1	Turquoise	GO biological process	NEGATIVE_REGULATION_OF_CELL_ADHESION	Genes annotated by the GO term GO:0007162. Any process that stops, prevents or reduces the frequency, rate or extent of cell adhesion.	0.000744	0.002211	6024	14 (%0.23)	1018	7 (%0.69)	ARHGDIA,B4GALNT2,CDH13,CDKN2A,NF2,PTEN,RASA1
1	Turquoise	GO biological process	NEGATIVE_REGULATION_OF_CELL_CYCLE	Genes annotated by the GO term GO:0045786. Any process that stops, prevents or reduces the rate or extent of progression through the cell cycle.	0.000849	0.002501	6024	46 (%0.76)	1018	16 (%1.6)	APC,CDKN1B,CDKN1C,CDKN2A,CDKN2B,CUL4A,DHRS2,GADD45A,IL8,MAPK12,MYC,RASSF1,RUNX3,STK11,TGFB1,TP53
1	Turquoise	GO biological process	NEGATIVE_REGULATION_OF_CELL_MIGRATION	Genes annotated by the GO term GO:0030336. Any process that stops, prevents or reduces the frequency, rate or extent of cell migration.	0.025802	0.047821	6024	11 (%0.18)	1018	4 (%0.39)	NF1,NF2,PTEN,SHH
1	Turquoise	GO biological process	NEGATIVE_REGULATION_OF_CELL_PROLIFERATION	Genes annotated by the GO term GO:0008285. Any process that stops, prevents or reduces the rate or extent of cell proliferation.	0	0	6024	96 (%1.6)	1018	41 (%4)	APC,BNIPL,BRCA2,CDH13,CDKN1C,CDKN2A,CDKN2B,CHEK1,CUL4A,DLEC1,EIF2AK2,ETS1,FRK,GNRH1,IL1A,IL1B,IL6,IL8,ING1,KRT4,MDM2,MXI1,NF1,NF2,NME2,OSM,PAWR,PTEN,QSOX1,RARRES3,RBBP4,RUNX3,SST,SSTR1,SSTR2,SSTR3,SSTR4,SSTR5,TGFB2,TP53I11,VHL
1	Turquoise	GO biological process	NEGATIVE_REGULATION_OF_CELLULAR_METABOLIC_PROCESS	Genes annotated by the GO term GO:0031324. Any process that stops, prevents or reduces the frequency, rate or extent of the chemical reactions and pathways by which individual cells transform chemical substances.	0	0	6024	138 (%2.3)	1018	49 (%4.8)	APC,APOA2,ATP8B1,BRCA1,CDKN1A,CDKN1B,CDKN2A,CDKN2B,CSDA,CTCF,DNMT1,FOXN3,GCLC,GFI1B,HMGB1,IGFBP3,IL10,IL6,IRF7,KCNJ5,MAPRE1,MDM2,MEN1,MYST1,NDUFA13,NF2,NR0B2,NR1I2,NRIP1,PAWR,PER1,PML,PPARD,RB1,RSF1,SMAD4,SNAI2,SOCS1,STAT3,TERF2,TGFB1,TGIF1,TLE1,TNF,TP63,TRIM27,TWIST1,VHL,ZNF148
1	Turquoise	GO biological process	NEGATIVE_REGULATION_OF_CELLULAR_PROCESS	Genes annotated by the GO term GO:0048523. Any process that stops, prevents or reduces the frequency, rate or extent of cellular processes, those that are carried out at the cellular level, but are not necessarily restricted to a single cell. For example, cell communication occurs among more than one cell, but occurs at the cellular level.	0	0	6024	361 (%6)	1018	136 (%13)	ACVR1,ALB,AMBP,ANXA1,APC,APOA2,ARHGDIA,ATP8B1,B4GALNT2,BAX,BCL10,BCL2,BCL2L1,BNIP3,BNIP3L,BNIPL,BRAF,BRCA1,BRCA2,CASP3,CBX4,CD28,CD40LG,CDH13,CDKN1A,CDKN1B,CDKN1C,CDKN2A,CDKN2B,CFLAR,CHEK1,CSDA,CTCF,CUL4A,DAD1,DHRS2,DLC1,DLEC1,DNMT1,EIF2AK2,ETS1,FAS,FOXN3,FRK,GADD45A,GCLC,GFI1B,GNRH1,GSTP1,HBXIP,HDAC1,HMGB1,HSPA9,IFI6,IGF1R,IGFBP3,IL10,IL11,IL1A,IL1B,IL2,IL3,IL4,IL6,IL8,ING1,IRF7,KCNJ5,KRT4,LIF,M…
1	Turquoise	GO biological process	NEGATIVE_REGULATION_OF_CELLULAR_PROTEIN_METABOLIC_PROCESS	Genes annotated by the GO term GO:0032269. Any process that stops, prevents or reduces the frequency, rate or extent of the chemical reactions and pathways involving a protein, occurring at the level of an individual cell.	0.005159	0.011614	6024	25 (%0.42)	1018	9 (%0.88)	APC,APOA2,IGFBP3,IL10,IL6,MAPRE1,NDUFA13,NF2,SOCS1
1	Turquoise	GO biological process	NEGATIVE_REGULATION_OF_DEVELOPMENTAL_PROCESS	Genes annotated by the GO term GO:0051093. Any process that stops, prevents or reduces the rate or extent of development, the biological process whose specific outcome is the progression of an organism over time from an initial condition (e.g. a zygote, or a young adult) to a later condition (e.g. a multicellular animal or an aged adult).	0	0	6024	123 (%2)	1018	52 (%5.1)	ACVR1,AHSG,ALB,ANXA1,ARHGDIA,BAX,BCL10,BCL2,BCL2L1,BNIP3,BNIP3L,BRAF,CASP3,CBX4,CD28,CD40LG,CDH13,CFLAR,DAD1,FAS,GCLC,GSTP1,HBXIP,HDAC1,HDAC9,HMGB1,HSPA9,IFI6,IGF1R,IL1A,IL2,IL3,IL4,IL6,MAPK8,MIF,NF1,NFKB1,NME2,PML,PROC,PROK2,RASA1,SFRP1,SHH,SOCS2,SOCS3,SOCS5,SRGN,TNF,TNFRSF6B,VEGFA
1	Turquoise	GO biological process	NEGATIVE_REGULATION_OF_GROWTH	Genes annotated by the GO term GO:0045926. Any process that stops, prevents or reduces the rate or extent of growth, the increase in size or mass of all or part of an organism.	8e-06	4.3e-05	6024	19 (%0.32)	1018	11 (%1.1)	CDKN1A,CDKN1B,CDKN2A,DLC1,NDUFA13,PML,PTCH1,RB1,SMAD4,TGFB1,TP53
1	Turquoise	GO biological process	NEGATIVE_REGULATION_OF_METABOLIC_PROCESS	Genes annotated by the GO term GO:0009892. Any process that stops, prevents or reduces the frequency, rate or extent of the chemical reactions and pathways within a cell or an organism.	0	0	6024	140 (%2.3)	1018	50 (%4.9)	APC,APOA2,ATP8B1,BRCA1,CDKN1A,CDKN1B,CDKN2A,CDKN2B,CSDA,CTCF,DNMT1,FOXN3,GCLC,GFI1B,HMGB1,IGFBP3,IL10,IL6,INS,IRF7,KCNJ5,MAPRE1,MDM2,MEN1,MYST1,NDUFA13,NF2,NR0B2,NR1I2,NRIP1,PAWR,PER1,PML,PPARD,RB1,RSF1,SMAD4,SNAI2,SOCS1,STAT3,TERF2,TGFB1,TGIF1,TLE1,TNF,TP63,TRIM27,TWIST1,VHL,ZNF148
1	Turquoise	GO biological process	NEGATIVE_REGULATION_OF_MULTICELLULAR_ORGANISMAL_PROCESS	Genes annotated by the GO term GO:0051241. Any process that stops, prevents or reduces the frequency, rate or extent of an organismal process, the processes pertinent to the function of an organism above the cellular level; includes the integrated processes of tissues and organs.	0.002321	0.005779	6024	16 (%0.27)	1018	7 (%0.69)	AHSG,CD24,PROC,PTPRC,SOCS5,SRGN,TGFB2
1	Turquoise	GO biological process	NEGATIVE_REGULATION_OF_NUCLEOBASE__NUCLEOSIDE__NUCLEOTIDE_AND_NUCLEIC_ACID_METABOLIC_PROCESS	Genes annotated by the GO term GO:0045934. Any process that stops, prevents or reduces the frequency, rate or extent of the chemical reactions and pathways involving nucleobases, nucleosides, nucleotides and nucleic acids.	1e-06	9e-06	6024	109 (%1.8)	1018	38 (%3.7)	ATP8B1,BRCA1,CSDA,CTCF,DNMT1,FOXN3,GCLC,GFI1B,HMGB1,IRF7,KCNJ5,MDM2,MEN1,MYST1,NDUFA13,NF2,NR0B2,NR1I2,NRIP1,PAWR,PER1,PML,PPARD,RB1,RSF1,SMAD4,SNAI2,STAT3,TERF2,TGFB1,TGIF1,TLE1,TNF,TP63,TRIM27,TWIST1,VHL,ZNF148
1	Turquoise	GO biological process	NEGATIVE_REGULATION_OF_PROGRAMMED_CELL_DEATH	Genes annotated by the GO term GO:0043069. Any process that stops, prevents or reduces the frequency, rate or extent of programmed cell death, cell death resulting from activation of endogenous cellular processes.	0	0	6024	103 (%1.7)	1018	45 (%4.4)	ACVR1,ALB,ANXA1,ARHGDIA,BAX,BCL10,BCL2,BCL2L1,BNIP3,BNIP3L,BRAF,CASP3,CBX4,CD28,CD40LG,CDH13,CFLAR,DAD1,FAS,GCLC,GSTP1,HBXIP,HDAC1,HMGB1,HSPA9,IFI6,IGF1R,IL1A,IL2,IL3,IL4,IL6,MAPK8,MIF,NFKB1,NME2,PROC,PROK2,RASA1,SFRP1,SOCS2,SOCS3,TNF,TNFRSF6B,VEGFA
1	Turquoise	GO biological process	NEGATIVE_REGULATION_OF_PROTEIN_METABOLIC_PROCESS	Genes annotated by the GO term GO:0051248. Any process that stops, prevents or reduces the frequency, rate or extent of chemical reactions and pathways involving a protein.	0.004	0.009392	6024	28 (%0.46)	1018	10 (%0.98)	APC,APOA2,IGFBP3,IL10,IL6,INS,MAPRE1,NDUFA13,NF2,SOCS1
1	Turquoise	GO biological process	NEGATIVE_REGULATION_OF_RNA_METABOLIC_PROCESS	Genes annotated by the GO term GO:0051253. Any process that stops, prevents or reduces the frequency, rate or extent of the chemical reactions and pathways involving RNA.	8e-06	4.3e-05	6024	69 (%1.1)	1018	26 (%2.6)	CSDA,CTCF,DNMT1,FOXN3,GFI1B,HMGB1,IRF7,KCNJ5,MDM2,MEN1,NDUFA13,NR0B2,NRIP1,PAWR,PPARD,RB1,RSF1,SMAD4,SNAI2,STAT3,TGIF1,TP63,TRIM27,TWIST1,VHL,ZNF148
1	Turquoise	GO biological process	NEGATIVE_REGULATION_OF_SIGNAL_TRANSDUCTION	Genes annotated by the GO term GO:0009968. Any process that stops, prevents or reduces the frequency, rate or extent of signal transduction.	0.008485	0.018031	6024	19 (%0.32)	1018	7 (%0.69)	ACVR1,AMBP,NF1,NF2,PTEN,PTPRC,SOCS1
1	Turquoise	GO biological process	NEGATIVE_REGULATION_OF_TRANSCRIPTION	Genes annotated by the GO term GO:0016481. Any process that stops, prevents or reduces the frequency, rate or extent of transcription.	1e-06	5e-06	6024	99 (%1.6)	1018	36 (%3.5)	ATP8B1,BRCA1,CSDA,CTCF,DNMT1,FOXN3,GCLC,GFI1B,HMGB1,IRF7,KCNJ5,MDM2,MEN1,MYST1,NDUFA13,NR0B2,NR1I2,NRIP1,PAWR,PER1,PML,PPARD,RB1,RSF1,SMAD4,SNAI2,STAT3,TGFB1,TGIF1,TLE1,TNF,TP63,TRIM27,TWIST1,VHL,ZNF148
1	Turquoise	GO biological process	NEGATIVE_REGULATION_OF_TRANSCRIPTION__DNA_DEPENDENT	Genes annotated by the GO term GO:0045892. Any process that stops, prevents or reduces the frequency, rate or extent of DNA-dependent transcription.	8e-06	4.3e-05	6024	69 (%1.1)	1018	26 (%2.6)	CSDA,CTCF,DNMT1,FOXN3,GFI1B,HMGB1,IRF7,KCNJ5,MDM2,MEN1,NDUFA13,NR0B2,NRIP1,PAWR,PPARD,RB1,RSF1,SMAD4,SNAI2,STAT3,TGIF1,TP63,TRIM27,TWIST1,VHL,ZNF148
1	Turquoise	GO biological process	NEGATIVE_REGULATION_OF_TRANSCRIPTION_FROM_RNA_POLYMERASE_II_PROMOTER	Genes annotated by the GO term GO:0000122. Any process that stops, prevents or reduces the frequency, rate or extent of transcription from an RNA polymerase II promoter.	2.4e-05	0.000112	6024	50 (%0.83)	1018	20 (%2)	CSDA,CTCF,DNMT1,GFI1B,HMGB1,IRF7,MDM2,MEN1,NR0B2,NRIP1,PAWR,PPARD,RB1,SNAI2,STAT3,TGIF1,TRIM27,TWIST1,VHL,ZNF148
1	Turquoise	GO biological process	NEGATIVE_REGULATION_OF_TRANSFERASE_ACTIVITY	Genes annotated by the GO term GO:0051348. Any process that stops or reduces the rate of transferase activity, the catalysis of the transfer of a group, e.g. a methyl group, glycosyl group, acyl group, phosphorus-containing, or other groups, from a donor compound to an acceptor.	0.000744	0.002211	6024	14 (%0.23)	1018	7 (%0.69)	APC,CDKN2A,DUSP8,NF1,PTPRC,RB1,SFN
1	Turquoise	GO biological process	NEURON_APOPTOSIS	Genes annotated by the GO term GO:0051402. The process of apoptosis in neurons, the basic cellular unit of nervous tissue. Each neuron consists of a body, an axon, and dendrites. Their purpose is to receive, conduct, and transmit impulses in the nervous system.	6.6e-05	0.000281	6024	11 (%0.18)	1018	7 (%0.69)	BAX,BCL2,BNIP3,CDK5,NF1,RASA1,TGFB2
1	Turquoise	GO biological process	NUCLEAR_ORGANIZATION_AND_BIOGENESIS	Genes annotated by the GO term GO:0006997. A process that is carried out at the cellular level which results in the formation, arrangement of constituent parts, or disassembly of the nucleus.	0.003742	0.008826	6024	17 (%0.28)	1018	7 (%0.69)	AIFM1,BAX,BNIP3,CASP3,CDKN2A,NDUFA13,PML
1	Turquoise	GO biological process	ORGAN_DEVELOPMENT	Genes annotated by the GO term GO:0048513. Development of a tissue or tissues that work together to perform a specific function or functions. Development pertains to the process whose specific outcome is the progression of a structure over time, from its formation to the mature structure. Organs are commonly observed as visibly distinct structures, but may also exist as loosely associated cluster…	1.9e-05	9.1e-05	6024	259 (%4.3)	1018	69 (%6.8)	ACVR1,AHSG,ALK,BAX,BMPR1B,BRAF,CD4,CDH13,CDX1,CTF1,CTGF,DCN,EGF,EPHB4,ERBB2,ERCC2,ETS1,EXT1,FBN1,FGF2,GHR,GLI1,HDAC9,IGF2,IGFBP3,IL10,IL18,IL2,IL4,IL8,ITGA7,ITGAX,JAK2,KL,KRT19,LAMC2,LECT2,MAPK12,MDK,MMP9,MSX2,MYOD1,MYST1,NCL,NF1,NME2,PKD2,PML,PPARD,PRL,PROK2,PTCH1,PTH,PTPRC,RASA1,SART1,SHH,SNAI2,SOCS5,SRD5A2,SRGN,TCF21,TGFB1,TGFB2,TIE1,TLE1,TNFSF12,TWIST1,VEGFA
1	Turquoise	GO biological process	ORGAN_MORPHOGENESIS	Genes annotated by the GO term GO:0009887. Morphogenesis of an organ. An organ is defined as a tissue or set of tissues that work together to perform a specific function or functions. Morphogenesis is the process by which anatomical structures are generated and organized. Organs are commonly observed as visibly distinct structures, but may also exist as loosely associated clusters of cells that w…	0.000106	0.00044	6024	70 (%1.2)	1018	24 (%2.4)	BAX,BRAF,CDH13,CDX1,DCN,EGF,EPHB4,FGF2,IL18,IL8,ITGAX,NCL,NF1,PKD2,PML,PROK2,PTCH1,RASA1,SHH,TGFB1,TGFB2,TLE1,TNFSF12,VEGFA
1	Turquoise	GO biological process	PATTERN_SPECIFICATION_PROCESS	Genes annotated by the GO term GO:0007389. The developmental processes that result in the creation of defined areas or spaces within an organism to which cells respond and eventually are instructed to differentiate.	0.020229	0.039418	6024	14 (%0.23)	1018	5 (%0.49)	AXIN1,MID1,PTCH1,SHH,SMAD5
1	Turquoise	GO biological process	PEPTIDYL_AMINO_ACID_MODIFICATION	Genes annotated by the GO term GO:0018193. The alteration of an amino acid residue in a peptide.	0.003229	0.007765	6024	35 (%0.58)	1018	12 (%1.2)	ABL1,AKT1,CD80,DYRK1A,EGFR,IL3,IL5,ITGB2,MAP3K12,NF2,SOCS1,STAT1
1	Turquoise	GO biological process	PEPTIDYL_TYROSINE_MODIFICATION	Genes annotated by the GO term GO:0018212. The modification of peptidyl-tyrosine.	0.000116	0.000468	6024	20 (%0.33)	1018	10 (%0.98)	ABL1,CD80,DYRK1A,EGFR,IL3,IL5,ITGB2,NF2,SOCS1,STAT1
1	Turquoise	GO biological process	PEPTIDYL_TYROSINE_PHOSPHORYLATION	Genes annotated by the GO term GO:0018108. The posttranslational phosphorylation of peptidyl-tyrosine to form peptidyl-O4'-phospho-L-tyrosine.	6.2e-05	0.000268	6024	19 (%0.32)	1018	10 (%0.98)	ABL1,CD80,DYRK1A,EGFR,IL3,IL5,ITGB2,NF2,SOCS1,STAT1
1	Turquoise	GO biological process	PHOSPHORYLATION	Genes annotated by the GO term GO:0016310. The process of introducing a phosphate group into a molecule, usually with the formation of a phosphoric ester, a phosphoric anhydride or a phosphoric amide.	0	0	6024	160 (%2.7)	1018	54 (%5.3)	ABL1,ACVR1,AKT1,AKT3,BCL10,BCR,BMPR1B,BRAF,CCL11,CCND1,CD24,CD80,CDKN1A,CDKN1B,CDKN2A,CDKN2B,CHUK,DAPK1,DYRK1A,DYRK1B,DYRK2,EGF,EGFR,ERBB2,FRK,IGF1R,IGFBP3,IL3,IL4,IL5,ILK,IRAK2,ITGB2,JAK2,LIPE,MAP3K10,MAP3K12,MAP3K9,MAPK12,MAPK8,MARK4,MYOD1,NF2,PIK3R1,PRKACB,RAF1,ROCK1,SGK1,SOCS1,SRP72,STAT1,STK11,TAF1,TGFB1
1	Turquoise	GO biological process	POSITIVE_REGULATION_OF_BINDING	Genes annotated by the GO term GO:0051099. Any process that activates or increases the rate or extent of binding, the selective interaction of a molecule with one or more specific sites on another molecule.	0.020229	0.039418	6024	14 (%0.23)	1018	5 (%0.49)	BCL10,IKBKB,PRDX3,PYCARD,TNF
1	Turquoise	GO biological process	POSITIVE_REGULATION_OF_BIOLOGICAL_PROCESS	Genes annotated by the GO term GO:0048518. Any process that activates or increases the frequency, rate or extent of a biological process. Biological processes are regulated by many means; examples include the control of gene expression, protein modification or interaction with a protein or substrate molecule.	0	0	6024	368 (%6.1)	1018	136 (%13)	ABCA1,ABL1,ACVR1,AHSG,AIFM1,APOA2,ARNT2,ARNTL,ATF4,ATF6,BAX,BCL10,BMPR1B,BNIP3,BNIP3L,BRCA1,C2,CASP3,CASP4,CASP8,CCND1,CD2,CD24,CD28,CD40,CD40LG,CD47,CD80,CD86,CDH1,CDH13,CDK2,CDK5,CDKN1A,CDKN1B,CDKN1C,CDKN2A,CDKN2B,CFLAR,CLOCK,CSF3,CTCF,CTF1,CUL4A,CX3CL1,DAPK1,DERL2,DIABLO,DYRK1B,DYRK2,EGF,EGFR,EGLN2,ERBB2,ERCC2,ETS1,FADD,FAS,FASLG,FLT1,FLT4,FOXF1,FYN,GLI1,HIF1A,HMOX1,HNF1A,HNF4A,IFNG,IGF1R,IGFB…
1	Turquoise	GO biological process	POSITIVE_REGULATION_OF_CASPASE_ACTIVITY	Genes annotated by the GO term GO:0043280. Any process that activates or increases the activity of a caspase, any of a group of cysteine proteases involved in apoptosis.	0.0004	0.001305	6024	16 (%0.27)	1018	8 (%0.79)	APAF1,BAX,CASP9,CDKN2A,DIABLO,STAT1,TP53,VCP
1	Turquoise	GO biological process	POSITIVE_REGULATION_OF_CATALYTIC_ACTIVITY	Genes annotated by the GO term GO:0043085. Any process that activates or increases the activity of an enzyme.	0.000128	0.00051	6024	87 (%1.4)	1018	28 (%2.8)	ABL1,ADCYAP1,APAF1,ATP7A,BAX,C5,CASP9,CCND1,CD24,CD4,CDKN2A,CXCR4,DIABLO,EGF,EGFR,ERBB2,FGF2,MAP3K10,MAP3K9,NF1,PIK3CB,PRLR,PROK2,PSEN2,STAT1,TP53,TRAF2,VCP
1	Turquoise	GO biological process	POSITIVE_REGULATION_OF_CELL_DIFFERENTIATION	Genes annotated by the GO term GO:0045597. Any process that activates or increases the frequency, rate or extent of cell differentiation.	0.000169	0.000641	6024	12 (%0.2)	1018	7 (%0.69)	BMPR1B,ETS1,IGFBP3,NME2,SART1,SOCS5,TGFB2
1	Turquoise	GO biological process	POSITIVE_REGULATION_OF_CELL_PROLIFERATION	Genes annotated by the GO term GO:0008284. Any process that activates or increases the rate or extent of cell proliferation.	0	0	6024	81 (%1.3)	1018	38 (%3.7)	CD24,CD28,CD47,CD86,CDH13,CDK2,CDKN1A,CSF3,CTF1,DERL2,EGFR,ERBB2,FLT1,FLT4,GLI1,IGF1R,IL11,IL15,IL18,IL2,IL21,IL3,IL4,IL6,IL9,LIF,MARK4,MYC,NME2,PGF,PTPRC,REG1A,TGFB2,TNFSF12,TSHR,VEGFA,VIP,VIPR1
1	Turquoise	GO biological process	POSITIVE_REGULATION_OF_CELLULAR_METABOLIC_PROCESS	Genes annotated by the GO term GO:0031325. Any process that activates or increases the frequency, rate or extent of the chemical reactions and pathways by which individual cells transform chemical substances.	0	4e-06	6024	109 (%1.8)	1018	39 (%3.8)	ABCA1,ACVR1,APOA2,ARNT2,ARNTL,ATF4,ATF6,BCL10,BRCA1,CCND1,CD28,CD80,CLOCK,CTCF,DYRK1B,DYRK2,EGF,EGFR,ERCC2,FOXF1,GLI1,HIF1A,HNF1A,HNF4A,IL3,IL4,IL5,IL6,IL9,MYST1,NRIP1,PPARA,RSF1,SP1,TGFB1,TP53,TP63,TP73,UBE2D1
1	Turquoise	GO biological process	POSITIVE_REGULATION_OF_CELLULAR_PROCESS	Genes annotated by the GO term GO:0048522. Any process that activates or increases the frequency, rate or extent of cellular processes, those that are carried out at the cellular level, but are not necessarily restricted to a single cell. For example, cell communication occurs among more than one cell, but occurs at the cellular level.	0	0	6024	346 (%5.7)	1018	125 (%12)	ABCA1,ABL1,ACVR1,AHSG,AIFM1,APOA2,ARNT2,ARNTL,ATF4,ATF6,BAX,BCL10,BMPR1B,BNIP3,BNIP3L,BRCA1,CASP3,CASP4,CASP8,CCND1,CD2,CD24,CD28,CD40,CD47,CD80,CD86,CDH1,CDH13,CDK2,CDK5,CDKN1A,CDKN1B,CDKN1C,CDKN2A,CDKN2B,CFLAR,CLOCK,CSF3,CTCF,CTF1,CUL4A,CX3CL1,DAPK1,DERL2,DIABLO,DYRK1B,DYRK2,EGF,EGFR,ERBB2,ERCC2,ETS1,FADD,FAS,FASLG,FLT1,FLT4,FOXF1,GLI1,HIF1A,HMOX1,HNF1A,HNF4A,IGF1R,IGFBP3,IL11,IL15,IL18,IL2,IL2…
1	Turquoise	GO biological process	POSITIVE_REGULATION_OF_CELLULAR_PROTEIN_METABOLIC_PROCESS	Genes annotated by the GO term GO:0032270. Any process that activates or increases the frequency, rate or extent of the chemical reactions and pathways involving a protein, occurring at the level of an individual cell.	0.001356	0.003664	6024	36 (%0.6)	1018	13 (%1.3)	APOA2,BCL10,BRCA1,CCND1,CD28,CD80,IL3,IL4,IL5,IL6,IL9,TGFB1,UBE2D1
1	Turquoise	GO biological process	POSITIVE_REGULATION_OF_DEVELOPMENTAL_PROCESS	Genes annotated by the GO term GO:0051094. Any process that activates or increases the rate or extent of development, the biological process whose specific outcome is the progression of an organism over time from an initial condition (e.g. a zygote, or a young adult) to a later condition (e.g. a multicellular animal or an aged adult).	0	0	6024	128 (%2.1)	1018	53 (%5.2)	ABL1,AIFM1,BAX,BMPR1B,BNIP3,BNIP3L,BRCA1,CASP3,CASP4,CD2,CDK5,CDKN1A,CDKN1B,CDKN2A,CFLAR,CUL4A,DAPK1,DIABLO,DYRK2,ERCC2,ETS1,FADD,FAS,FASLG,IGFBP3,KL,MAP3K10,MAPK1,NDUFA13,NF1,NME2,PDCD6,PML,PTEN,PTH,PTPRC,PYCARD,RUNX3,SART1,SFN,SOCS5,SST,SSTR3,TGFB1,TGFB2,TNFRSF25,TNFSF12,TNFSF14,TP53,TP63,TP73,TRADD,ZNF443
1	Turquoise	GO biological process	POSITIVE_REGULATION_OF_DNA_BINDING	Genes annotated by the GO term GO:0043388. Any process that activates or increases the frequency, rate or extent of DNA binding, selective interaction with deoxyribonucleic acid.	0.008429	0.018031	6024	12 (%0.2)	1018	5 (%0.49)	BCL10,IKBKB,PRDX3,PYCARD,TNF
1	Turquoise	GO biological process	POSITIVE_REGULATION_OF_HYDROLASE_ACTIVITY	Genes annotated by the GO term GO:0051345. Any process that activates or increases the frequency, rate or extent of hydrolase activity, the catalysis of the hydrolysis of various bonds.	0.009655	0.020085	6024	27 (%0.45)	1018	9 (%0.88)	APAF1,BAX,CASP9,CDKN2A,DIABLO,EGFR,STAT1,TP53,VCP
1	Turquoise	GO biological process	POSITIVE_REGULATION_OF_IMMUNE_RESPONSE	Genes annotated by the GO term GO:0050778. Any process that activates or increases the frequency, rate or extent of the immune response, the immunological reaction of an organism to an immunogenic stimulus.	0.00139	0.003704	6024	12 (%0.2)	1018	6 (%0.59)	C2,FYN,MBL2,PTPRC,TGFB2,TRAF2
1	Turquoise	GO biological process	POSITIVE_REGULATION_OF_IMMUNE_SYSTEM_PROCESS	Genes annotated by the GO term GO:0002684. Any process that activates or increases the frequency, rate, or extent of an immune system process.	0	2e-06	6024	25 (%0.42)	1018	15 (%1.5)	C2,CD24,CD28,CD47,FYN,IL18,IL21,IL4,MBL2,PTPRC,SART1,SOCS5,TGFB1,TGFB2,TRAF2
1	Turquoise	GO biological process	POSITIVE_REGULATION_OF_LYMPHOCYTE_ACTIVATION	Genes annotated by the GO term GO:0051251. Any process that activates or increases the frequency, rate or extent of lymphocyte activation.	2e-06	1.5e-05	6024	15 (%0.25)	1018	10 (%0.98)	CD24,CD28,CD47,IL18,IL21,IL4,PTPRC,SART1,SOCS5,TGFB1
1	Turquoise	GO biological process	POSITIVE_REGULATION_OF_MAP_KINASE_ACTIVITY	Genes annotated by the GO term GO:0043406. Any process that activates or increases the frequency, rate or extent of MAP kinase activity.	0.000736	0.002211	6024	27 (%0.45)	1018	11 (%1.1)	C5,CD24,CXCR4,EGF,EGFR,ERBB2,FGF2,MAP3K10,MAP3K9,PIK3CB,PROK2
1	Turquoise	GO biological process	POSITIVE_REGULATION_OF_METABOLIC_PROCESS	Genes annotated by the GO term GO:0009893. Any process that activates or increases the frequency, rate or extent of the chemical reactions and pathways within a cell or an organism.	0	1e-06	6024	113 (%1.9)	1018	41 (%4)	ABCA1,ACVR1,APOA2,ARNT2,ARNTL,ATF4,ATF6,BCL10,BRCA1,CCND1,CD24,CD28,CD80,CLOCK,CTCF,DYRK1B,DYRK2,EGF,EGFR,EGLN2,ERCC2,FOXF1,GLI1,HIF1A,HNF1A,HNF4A,IL3,IL4,IL5,IL6,IL9,MYST1,NRIP1,PPARA,RSF1,SP1,TGFB1,TP53,TP63,TP73,UBE2D1
1	Turquoise	GO biological process	POSITIVE_REGULATION_OF_MULTICELLULAR_ORGANISMAL_PROCESS	Genes annotated by the GO term GO:0051240. Any process that activates or increases the frequency, rate or extent of an organismal process, the processes pertinent to the function of an organism above the cellular level; includes the integrated processes of tissues and organs.	0	0	6024	34 (%0.56)	1018	19 (%1.9)	C2,CD24,CD28,CD40LG,CD47,FYN,IFNG,IL18,IL21,IL4,KL,MBL2,PROK2,PTPRC,SART1,SOCS5,TGFB1,TGFB2,TRAF2
1	Turquoise	GO biological process	POSITIVE_REGULATION_OF_NUCLEOBASE__NUCLEOSIDE__NUCLEOTIDE_AND_NUCLEIC_ACID_METABOLIC_PROCESS	Genes annotated by the GO term GO:0045935. Any process that activates or increases the frequency, rate or extent of the chemical reactions and pathways involving nucleobases, nucleosides, nucleotides and nucleic acids.	3.6e-05	0.000162	6024	70 (%1.2)	1018	25 (%2.5)	ABCA1,ACVR1,ARNT2,ARNTL,ATF4,ATF6,BCL10,CLOCK,CTCF,DYRK1B,ERCC2,FOXF1,GLI1,HIF1A,HNF1A,HNF4A,IL4,MYST1,NRIP1,RSF1,SP1,TGFB1,TP53,TP63,TP73
1	Turquoise	GO biological process	POSITIVE_REGULATION_OF_PHOSPHATE_METABOLIC_PROCESS	Genes annotated by the GO term GO:0045937. Any process that activates or increases the frequency, rate or extent of the chemical reactions and pathways involving phosphates.	0.00199	0.005058	6024	19 (%0.32)	1018	8 (%0.79)	BCL10,CCND1,CD80,EGF,EGFR,IL3,IL5,TGFB1
1	Turquoise	GO biological process	POSITIVE_REGULATION_OF_PHOSPHORYLATION	Genes annotated by the GO term GO:0042327. Any process that activates or increases the frequency, rate or extent of addition of phosphate groups to a molecule.	0.005751	0.012713	6024	18 (%0.3)	1018	7 (%0.69)	BCL10,CCND1,CD80,EGF,EGFR,IL3,IL5
1	Turquoise	GO biological process	POSITIVE_REGULATION_OF_PROTEIN_METABOLIC_PROCESS	Genes annotated by the GO term GO:0051247. Any process that activates or increases the frequency, rate or extent of the chemical reactions and pathways involving a protein.	0.000548	0.001754	6024	37 (%0.61)	1018	14 (%1.4)	APOA2,BCL10,BRCA1,CCND1,CD28,CD80,EGLN2,IL3,IL4,IL5,IL6,IL9,TGFB1,UBE2D1
1	Turquoise	GO biological process	POSITIVE_REGULATION_OF_PROTEIN_MODIFICATION_PROCESS	Genes annotated by the GO term GO:0031401. Any process that activates or increases the frequency, rate or extent of the covalent alteration of one or more amino acid residues within a protein.	0.004597	0.010591	6024	21 (%0.35)	1018	8 (%0.79)	BCL10,BRCA1,CCND1,CD80,IL3,IL5,TGFB1,UBE2D1
1	Turquoise	GO biological process	POSITIVE_REGULATION_OF_RESPONSE_TO_STIMULUS	Genes annotated by the GO term GO:0048584. Any process that activates, maintains or increases the rate of a response to a stimulus. Response to stimulus is a change in state or activity of a cell or an organism (in terms of movement, secretion, enzyme production, gene expression, etc.) as a result of a stimulus.	0.000215	0.000763	6024	18 (%0.3)	1018	9 (%0.88)	C2,CDH13,CX3CL1,FYN,IL8,MBL2,PTPRC,TGFB2,TRAF2
1	Turquoise	GO biological process	POSITIVE_REGULATION_OF_RNA_METABOLIC_PROCESS	Genes annotated by the GO term GO:0051254. Any process that activates or increases the frequency, rate or extent of the chemical reactions and pathways involving RNA.	9.8e-05	0.00041	6024	58 (%0.96)	1018	21 (%2.1)	ARNTL,ATF4,ATF6,BCL10,CLOCK,CTCF,DYRK1B,ERCC2,FOXF1,GLI1,HIF1A,HNF1A,HNF4A,IL4,NRIP1,RSF1,SP1,TGFB1,TP53,TP63,TP73
1	Turquoise	GO biological process	POSITIVE_REGULATION_OF_SIGNAL_TRANSDUCTION	Genes annotated by the GO term GO:0009967. Any process that activates or increases the frequency, rate or extent of signal transduction.	0.003305	0.00791	6024	64 (%1.1)	1018	19 (%1.9)	BCL10,CASP8,CD40,CDH13,CDKN1C,CDKN2B,CFLAR,EGF,FADD,FASLG,HMOX1,LGALS1,LTBR,PTPRC,RAC1,RHOA,TNFRSF10B,TP63,TRADD
1	Turquoise	GO biological process	POSITIVE_REGULATION_OF_T_CELL_ACTIVATION	Genes annotated by the GO term GO:0050870. Any process that activates or increases the frequency, rate or extent of T cell activation.	3e-06	2.1e-05	6024	13 (%0.22)	1018	9 (%0.88)	CD24,CD28,CD47,IL18,IL21,IL4,PTPRC,SART1,SOCS5
1	Turquoise	GO biological process	POSITIVE_REGULATION_OF_TRANSCRIPTION	Genes annotated by the GO term GO:0045941. Any process that activates or increases the frequency, rate or extent of transcription.	2.5e-05	0.000118	6024	65 (%1.1)	1018	24 (%2.4)	ACVR1,ARNT2,ARNTL,ATF4,ATF6,BCL10,CLOCK,CTCF,DYRK1B,ERCC2,FOXF1,GLI1,HIF1A,HNF1A,HNF4A,IL4,MYST1,NRIP1,RSF1,SP1,TGFB1,TP53,TP63,TP73
1	Turquoise	GO biological process	POSITIVE_REGULATION_OF_TRANSCRIPTION__DNA_DEPENDENT	Genes annotated by the GO term GO:0045893. Any process that activates or increases the frequency, rate or extent of DNA-dependent transcription.	7.2e-05	0.000305	6024	57 (%0.95)	1018	21 (%2.1)	ARNTL,ATF4,ATF6,BCL10,CLOCK,CTCF,DYRK1B,ERCC2,FOXF1,GLI1,HIF1A,HNF1A,HNF4A,IL4,NRIP1,RSF1,SP1,TGFB1,TP53,TP63,TP73
1	Turquoise	GO biological process	POSITIVE_REGULATION_OF_TRANSCRIPTION_FACTOR_ACTIVITY	Genes annotated by the GO term GO:0051091. Any process that activates or increases the frequency, rate or extent of activity of a transcription factor, any factor involved in the initiation or regulation of transcription.	0.00491	0.011206	6024	11 (%0.18)	1018	5 (%0.49)	BCL10,IKBKB,PRDX3,PYCARD,TNF
1	Turquoise	GO biological process	POSITIVE_REGULATION_OF_TRANSCRIPTION_FROM_RNA_POLYMERASE_II_PROMOTER	Genes annotated by the GO term GO:0045944. Any process that activates or increases the frequency, rate or extent of transcription from the RNA polymerase II promoter.	0.000598	0.001879	6024	30 (%0.5)	1018	12 (%1.2)	ARNTL,ATF4,ATF6,CLOCK,ERCC2,GLI1,HIF1A,HNF4A,IL4,NRIP1,SP1,TP53
1	Turquoise	GO biological process	POSITIVE_REGULATION_OF_TRANSFERASE_ACTIVITY	Genes annotated by the GO term GO:0051347. Any process that activates or increases the frequency, rate or extent of transferase activity, the catalysis of the transfer of a group, e.g. a methyl group, glycosyl group, acyl group, phosphorus-containing, or other groups, from a donor compound to an acceptor.	0.001463	0.003837	6024	44 (%0.73)	1018	15 (%1.5)	C5,CCND1,CD24,CD4,CXCR4,EGF,EGFR,ERBB2,FGF2,MAP3K10,MAP3K9,PIK3CB,PRLR,PROK2,TRAF2
1	Turquoise	GO biological process	POSITIVE_REGULATION_OF_TRANSLATION	Genes annotated by the GO term GO:0045727. Any process that activates or increases the frequency, rate or extent of the chemical reactions and pathways resulting in the formation of proteins by the translation of mRNA.	0.002575	0.006223	6024	13 (%0.22)	1018	6 (%0.59)	APOA2,BCL10,CD28,IL4,IL6,IL9
1	Turquoise	GO biological process	POST_TRANSLATIONAL_PROTEIN_MODIFICATION	Genes annotated by the GO term GO:0043687. The covalent alteration of one or more amino acids occurring in a protein after the protein has been completely translated and released from the ribosome.	0	1e-06	6024	220 (%3.7)	1018	67 (%6.6)	ABL1,ACVR1,AKT1,AKT3,ANAPC11,ANXA1,BCL10,BCR,BMPR1B,BRAF,BRCA1,CCL11,CCND1,CD80,CHUK,DAPK1,DUSP4,DUSP8,DYRK1A,DYRK1B,DYRK2,EGFR,ERBB2,FRK,IGF1R,IGFBP3,IL3,IL5,ILK,IRAK2,ISG15,ITGB2,JAK2,LIPE,MAP3K10,MAP3K12,MAP3K9,MAPK12,MAPK8,MARK4,MDM2,MYOD1,MYST1,NF2,NMT1,PARP1,PRKACB,PSEN2,PTCH1,PTEN,PTPN3,PTPRC,PTPRH,PTPRO,QSOX1,RAF1,ROCK1,SGK1,SOCS1,SRP72,STAT1,STK11,TAF1,TGFB1,TPTE,UBE2D1,VHL
1	Turquoise	GO biological process	PROGRAMMED_CELL_DEATH	Genes annotated by the GO term GO:0012501. Cell death resulting from activation of endogenous cellular processes.	0	0	6024	262 (%4.3)	1018	110 (%11)	ABL1,ACVR1,ACVR1C,AHR,AIFM1,AKT1,ALB,ANXA1,APAF1,ARHGDIA,BAD,BAX,BCL10,BCL2,BCL2L1,BNIP3,BNIP3L,BNIPL,BRAF,BRCA1,CASP2,CASP3,CASP4,CASP8,CASP9,CBX4,CD2,CD28,CD40LG,CDH13,CDK5,CDKN1A,CDKN1B,CDKN2A,CFLAR,CTSB,CUL4A,CXCR4,DAD1,DAPK1,DIABLO,DYRK2,ERCC2,FADD,FAS,FASLG,GADD45A,GCLC,GSTP1,HBXIP,HDAC1,HMGB1,HSPA9,HSPD1,IAPP,IFI6,IGF1R,IGFBP3,IL1A,IL1B,IL2,IL3,IL4,IL6,LGALS1,MAP3K10,MAPK1,MAPK8,MIF,NDUFA1…
1	Turquoise	GO biological process	PROTEIN_AMINO_ACID_AUTOPHOSPHORYLATION	Genes annotated by the GO term GO:0046777. The phosphorylation by a protein of one or more of its own amino acid residues, or residues on an identical protein.	0.000374	0.00123	6024	13 (%0.22)	1018	7 (%0.69)	AKT1,DYRK1A,IGF1R,MAP3K10,MAP3K12,MAP3K9,TAF1
1	Turquoise	GO biological process	PROTEIN_AMINO_ACID_DEPHOSPHORYLATION	Genes annotated by the GO term GO:0006470. The process of removing one or more phosphoric residues from a protein.	0.005159	0.011614	6024	25 (%0.42)	1018	9 (%0.88)	DUSP4,DUSP8,PTEN,PTPN3,PTPRC,PTPRH,PTPRO,TGFB1,TPTE
1	Turquoise	GO biological process	PROTEIN_AMINO_ACID_PHOSPHORYLATION	Genes annotated by the GO term GO:0006468. The process of introducing a phosphate group on to a protein.	1e-06	9e-06	6024	137 (%2.3)	1018	45 (%4.4)	ABL1,ACVR1,AKT1,AKT3,BCR,BMPR1B,BRAF,CCL11,CCND1,CD80,CHUK,DAPK1,DYRK1A,DYRK1B,DYRK2,EGFR,ERBB2,FRK,IGF1R,IGFBP3,IL3,IL5,ILK,IRAK2,ITGB2,JAK2,LIPE,MAP3K10,MAP3K12,MAP3K9,MAPK12,MAPK8,MARK4,MYOD1,NF2,PRKACB,RAF1,ROCK1,SGK1,SOCS1,SRP72,STAT1,STK11,TAF1,TGFB1
1	Turquoise	GO biological process	PROTEIN_AUTOPROCESSING	Genes annotated by the GO term GO:0016540. Processing which a protein carries out itself. This involves actions such as the autolytic removal of residues to generate the mature form of the protein.	0.000374	0.00123	6024	13 (%0.22)	1018	7 (%0.69)	AKT1,DYRK1A,IGF1R,MAP3K10,MAP3K12,MAP3K9,TAF1
1	Turquoise	GO biological process	PROTEIN_CATABOLIC_PROCESS	Genes annotated by the GO term GO:0030163. The chemical reactions and pathways resulting in the breakdown of a protein by the destruction of the native, active configuration, with or without the hydrolysis of peptide bonds.	0.016063	0.032061	6024	33 (%0.55)	1018	10 (%0.98)	CDC20,DERL2,EGLN2,FZR1,INS,MDM2,PSMC5,SIAH1,UBE2D1,VCP
1	Turquoise	GO biological process	PROTEIN_IMPORT	Genes annotated by the GO term GO:0017038. The directed movement of proteins into a cell or organelle.	0.012797	0.026055	6024	28 (%0.46)	1018	9 (%0.88)	AKT1,CDH1,MXI1,NF1,PDIA3,PEX7,TGFB1,TNF,TNFSF14
1	Turquoise	GO biological process	PROTEIN_IMPORT_INTO_NUCLEUS	Genes annotated by the GO term GO:0006606. The directed movement of a protein from the cytoplasm to the nucleus.	0.016923	0.033373	6024	25 (%0.42)	1018	8 (%0.79)	AKT1,CDH1,MXI1,NF1,PDIA3,TGFB1,TNF,TNFSF14
1	Turquoise	GO biological process	PROTEIN_KINASE_CASCADE	Genes annotated by the GO term GO:0007243. A series of reactions, mediated by protein kinases, which occurs as a result of a single trigger reaction or compound.	0	4e-06	6024	149 (%2.5)	1018	49 (%4.8)	AMBP,BCL10,C5,CASP8,CCR2,CD24,CD40,CFLAR,CHUK,CXCR4,DAPK1,DUSP4,DUSP8,EGF,FADD,FASLG,FGF2,FYN,HMOX1,IRAK2,LGALS1,LTBR,MAP2K7,MAP3K10,MAP3K12,MAP3K9,MAPK14,MAPK8,MAPK8IP1,NF1,NF2,PIAS1,PIK3CB,PROK2,PTEN,RHOA,SOCS1,SOCS2,SOCS3,SOCS6,SRC,STAT1,STAT2,STAT3,STAT5A,TNFRSF10B,TNFSF14,TRADD,TRAF2
1	Turquoise	GO biological process	PROTEIN_MODIFICATION_PROCESS	Genes annotated by the GO term GO:0006464. The covalent alteration of one or more amino acids occurring in proteins, peptides and nascent polypeptides (co-translational, post-translational modifications). Includes the modification of charged tRNAs that are destined to occur in a protein (pre-translation modification).	2.4e-05	0.000112	6024	289 (%4.8)	1018	75 (%7.4)	ABL1,ACVR1,AKT1,AKT2,AKT3,ALK,ANAPC11,ANXA1,BCL10,BCR,BMPR1B,BRAF,BRCA1,CCL11,CCND1,CD80,CHUK,DAPK1,DUSP4,DUSP8,DYRK1A,DYRK1B,DYRK2,EGFR,ERBB2,FRK,FUT6,IGF1R,IGFBP3,IL3,IL5,ILK,IRAK2,ISG15,ITGB2,JAK2,LDLR,LIPC,LIPE,MAP3K10,MAP3K12,MAP3K9,MAPK12,MAPK8,MARK4,MDM2,MMP15,MYOD1,MYST1,NF2,NMT1,PARP1,POMT1,PRKACB,PSEN2,PTCH1,PTEN,PTPN3,PTPRC,PTPRH,PTPRO,PTPRU,QSOX1,RAF1,ROCK1,SGK1,SOCS1,SRP72,STAT1,STK1…
1	Turquoise	GO biological process	PROTEIN_PROCESSING	Genes annotated by the GO term GO:0016485. The posttranslational modification of a protein, particularly secretory proteins and proteins targeted for membranes or specific cellular locations.	0.001063	0.003012	6024	21 (%0.35)	1018	9 (%0.88)	AKT1,DYRK1A,IGF1R,MAP3K10,MAP3K12,MAP3K9,PSEN2,PTCH1,TAF1
1	Turquoise	GO biological process	PROTEIN_SECRETION	Genes annotated by the GO term GO:0009306. The regulated release of proteins from a cell or group of cells.	0.020229	0.039418	6024	14 (%0.23)	1018	5 (%0.49)	ABCA1,APOA2,INS,PYCARD,SRGN
1	Turquoise	GO biological process	PROTEOLYSIS	Genes annotated by the GO term GO:0006508. The hydrolysis of a peptide bond or bonds within a protein.	4.3e-05	0.000194	6024	103 (%1.7)	1018	33 (%3.2)	ACE,BLMH,C2,CASP2,CASP3,CASP4,CASP8,CDC20,CTSB,DERL2,FZR1,HGFAC,MBL2,MMP1,MMP12,MMP14,MMP2,MMP3,MMP7,MMP9,NAPSA,PCSK1,PCSK2,PLAU,PSEN2,PSMC4,PSMC5,SHH,SIAH1,SRGN,UBE2D1,VCP,VHL
1	Turquoise	GO biological process	REGULATION_OF_APOPTOSIS	Genes annotated by the GO term GO:0042981. Any process that modulates the occurrence or rate of cell death by apoptosis.	0	0	6024	217 (%3.6)	1018	94 (%9.2)	ABL1,ACVR1,ACVR1C,AIFM1,ALB,ANXA1,APAF1,ARHGDIA,BAX,BCL10,BCL2,BCL2L1,BNIP3,BNIP3L,BRAF,BRCA1,CASP3,CASP4,CASP9,CBX4,CD2,CD28,CD40LG,CDH13,CDK5,CDKN1A,CDKN1B,CDKN2A,CFLAR,CTSB,CUL4A,DAD1,DAPK1,DIABLO,DYRK2,ERCC2,FADD,FAS,FASLG,GCLC,GSTP1,HBXIP,HDAC1,HMGB1,HSPA9,HSPD1,IFI6,IGF1R,IGFBP3,IL1A,IL2,IL3,IL4,IL6,LGALS1,MAP3K10,MAPK1,MAPK8,MIF,NDUFA13,NF1,NFKB1,NME2,PDCD6,PML,PROC,PROK2,PTEN,PTH,PTPRC,PY…
1	Turquoise	GO biological process	REGULATION_OF_BINDING	Genes annotated by the GO term GO:0051098. Any process that modulates the frequency, rate or extent of binding, the selective interaction of a molecule with one or more specific sites on another molecule.	0.005613	0.012495	6024	33 (%0.55)	1018	11 (%1.1)	APEX1,BAX,BCL10,BCL2,CDKN2A,IKBKB,PRDX3,PYCARD,RSF1,TGFB1,TNF
1	Turquoise	GO biological process	REGULATION_OF_BIOLOGICAL_QUALITY	Genes annotated by the GO term GO:0065008. Any process that modulates the frequency, rate or extent of a biological quality. A biological quality is a measurable attribute of an organism or part of an organism, such as size, mass, shape, color, etc.	0	0	6024	226 (%3.8)	1018	74 (%7.3)	ABCA1,ABCA2,ACE,AGT,AKR1C1,AKT1,APOA2,ATP7A,ATP7B,BAX,BCL10,BCL2,BCL2L1,BNIP3,CCL11,CCL13,CCR1,CCR2,CCR5,CCR6,CD24,CD36,CD40LG,CD55,CD59,CDKN1A,CDKN1B,CDKN2A,CEL,COPA,CXCL12,CXCR3,CXCR4,DERL2,DLC1,EGLN2,ETS1,GALR2,GCLC,GCLM,HFE,HIF1A,HNF1A,HNF4A,HPX,IFI6,IL2,IL6,ITGB3,LCAT,LMAN1,MBP,MYC,NDUFA13,NF1,NPPA,PML,PPARD,PROC,PROK2,PTEN,PTGS2,PTPRC,RASA1,RB1,SAA1,SLC22A4,SMAD4,TFPI,TGFB1,TGFB2,TP53,VIP,X…
1	Turquoise	GO biological process	REGULATION_OF_BODY_FLUID_LEVELS	Genes annotated by the GO term GO:0050878. Any process that modulates the levels of body fluids.	0.011593	0.023813	6024	40 (%0.66)	1018	12 (%1.2)	CD36,CD40LG,CD59,CEL,COPA,HNF4A,ITGB3,LMAN1,PROC,SLC22A4,TFPI,VIP
1	Turquoise	GO biological process	REGULATION_OF_CATABOLIC_PROCESS	Genes annotated by the GO term GO:0009894. Any process that modulates the frequency, rate, or extent of the chemical reactions and pathways resulting in the breakdown of substances.	0.025802	0.047821	6024	11 (%0.18)	1018	4 (%0.39)	EGLN2,INS,MDM2,PPARA
1	Turquoise	GO biological process	REGULATION_OF_CATALYTIC_ACTIVITY	Genes annotated by the GO term GO:0050790. Any process that modulates the activity of an enzyme.	1e-06	7e-06	6024	144 (%2.4)	1018	47 (%4.6)	ABL1,ADCYAP1,APAF1,APC,APOA2,ATP7A,BAX,C5,CASP9,CCND1,CCR2,CD24,CD4,CDC25A,CDC25C,CDK5RAP3,CDKN1C,CDKN2A,CDKN2B,CHEK1,CXCR4,DIABLO,DUSP8,EGF,EGFR,ERBB2,FGF2,GADD45A,HBXIP,HERC5,IFI6,MAP3K10,MAP3K9,NF1,PIK3CB,PRLR,PROK2,PSEN2,PTEN,PTPRC,RB1,RBL2,SFN,STAT1,TP53,TRAF2,VCP
1	Turquoise	GO biological process	REGULATION_OF_CELL_ADHESION	Genes annotated by the GO term GO:0030155. Any process that modulates the frequency, rate or extent of attachment of a cell to another cell or to the extracellular matrix.	1e-05	5.1e-05	6024	25 (%0.42)	1018	13 (%1.3)	ARHGDIA,B4GALNT2,CD47,CDH13,CDKN2A,CX3CL1,IL18,IL8,NF1,NF2,PTEN,RASA1,SAA1
1	Turquoise	GO biological process	REGULATION_OF_CELL_CYCLE	Genes annotated by the GO term GO:0051726. Any process that modulates the rate or extent of progression through the cell cycle.	5e-06	2.7e-05	6024	110 (%1.8)	1018	37 (%3.6)	APC,ATM,BUB1B,CCND1,CD28,CDC16,CDC25A,CDC25C,CDK2,CDK5RAP3,CDKN1B,CDKN1C,CDKN2A,CDKN2B,CHEK1,CUL4A,DHRS2,EGF,ERCC2,FOXN3,GADD45A,HERC5,IL8,MAD2L2,MAPK12,MYC,PIN1,PML,PTEN,PTPRC,RASSF1,RB1,RUNX3,STK11,TGFB1,TGFB2,TP53
1	Turquoise	GO biological process	REGULATION_OF_CELL_DIFFERENTIATION	Genes annotated by the GO term GO:0045595. Any process that modulates the frequency, rate or extent of cell differentiation, the process whereby relatively unspecialized cells acquire specialized structural and functional features.	0.001354	0.003664	6024	25 (%0.42)	1018	10 (%0.98)	BMPR1B,ETS1,IGFBP3,IL4,NF1,NME2,SART1,SHH,SOCS5,TGFB2
1	Turquoise	GO biological process	REGULATION_OF_CELL_GROWTH	Genes annotated by the GO term GO:0001558. Any process that modulates the frequency, rate or extent of cell growth.	5e-06	2.9e-05	6024	24 (%0.4)	1018	13 (%1.3)	CDKN1A,CDKN1B,CDKN2A,DERL2,DLC1,IL2,NDUFA13,PML,RB1,SMAD4,TGFB1,TGFB2,TP53
1	Turquoise	GO biological process	REGULATION_OF_CELL_MIGRATION	Genes annotated by the GO term GO:0030334. Any process that modulates the frequency, rate or extent of cell migration.	0.021997	0.042196	6024	18 (%0.3)	1018	6 (%0.59)	CDH13,EGFR,NF1,NF2,PTEN,SHH
1	Turquoise	GO biological process	REGULATION_OF_CELL_PROLIFERATION	Genes annotated by the GO term GO:0042127. Any process that modulates the frequency, rate or extent of cell proliferation.	0	0	6024	178 (%3)	1018	76 (%7.5)	APC,BNIPL,BRCA1,BRCA2,CD24,CD28,CD47,CD86,CDH13,CDK2,CDKN1A,CDKN1C,CDKN2A,CDKN2B,CHEK1,CSF3,CTF1,CUL4A,DERL2,DLEC1,EGFR,EIF2AK2,ERBB2,ETS1,FLT1,FLT4,FRK,GLI1,GNRH1,IGF1R,IL11,IL15,IL18,IL1A,IL1B,IL2,IL21,IL3,IL4,IL6,IL8,IL9,ING1,KRT4,LIF,MARK4,MDM2,MXI1,MYC,NF1,NF2,NME2,OSM,PAWR,PGF,PTEN,PTPRC,QSOX1,RARRES3,RBBP4,REG1A,RUNX3,SST,SSTR1,SSTR2,SSTR3,SSTR4,SSTR5,TGFB2,TNFSF12,TP53I11,TSHR,VEGFA,VHL,V…
1	Turquoise	GO biological process	REGULATION_OF_CELLULAR_METABOLIC_PROCESS	Genes annotated by the GO term GO:0031323. Any process that modulates the frequency, rate or extent of the chemical reactions and pathways by which individual cells transform chemical substances.	0	0	6024	388 (%6.4)	1018	115 (%11)	ABCA1,ABCA2,ABL1,ACVR1,AHR,APC,APOA2,ARNT2,ARNTL,ATF4,ATF6,ATP8B1,BCL10,BRCA1,C19orf2,CCND1,CD24,CD28,CD80,CDK2,CDKN1A,CDKN1B,CDKN2A,CDKN2B,CLOCK,CNBP,CSDA,CTCF,CXCL12,DBP,DNMT1,DYRK1B,DYRK2,EGF,EGFR,EIF3H,EIF3I,ERCC2,ESR2,FOS,FOXF1,FOXN3,GCLC,GFI1,GFI1B,GLI1,HIF1A,HMGB1,HNF1A,HNF4A,IGFBP3,IGSF1,IKBKB,IL10,IL3,IL4,IL5,IL6,IL7R,IL9,IRF7,ITGB2,KCNJ5,MAPRE1,MDM2,MEN1,MYC,MYOD1,MYST1,NDUFA13,NF2,NME2…
1	Turquoise	GO biological process	REGULATION_OF_CELLULAR_PROTEIN_METABOLIC_PROCESS	Genes annotated by the GO term GO:0032268. Any process that modulates the frequency, rate or extent of the chemical reactions and pathways involving a protein, occurring at the level of an individual cell.	0.000325	0.00109	6024	87 (%1.4)	1018	27 (%2.7)	APC,APOA2,BCL10,BRCA1,CCND1,CD28,CD80,CXCL12,EGFR,EIF3H,EIF3I,IGFBP3,IL10,IL3,IL4,IL5,IL6,IL9,ITGB2,MAPRE1,NDUFA13,NF2,RASA1,SHH,SOCS1,TGFB1,UBE2D1
1	Turquoise	GO biological process	REGULATION_OF_CYCLIN_DEPENDENT_PROTEIN_KINASE_ACTIVITY	Genes annotated by the GO term GO:0000079. Any process that modulates the frequency, rate or extent of CDK activity.	0.000261	0.000899	6024	28 (%0.46)	1018	12 (%1.2)	APC,CCND1,CDC25A,CDC25C,CDK5RAP3,CDKN1C,CDKN2A,CDKN2B,CHEK1,GADD45A,HERC5,PTEN
1	Turquoise	GO biological process	REGULATION_OF_CYTOKINE_BIOSYNTHETIC_PROCESS	Genes annotated by the GO term GO:0042035. Any process that modulates the frequency, rate or extent of the chemical reactions and pathways resulting in the formation of cytokines.	0.008429	0.018031	6024	12 (%0.2)	1018	5 (%0.49)	APOA2,BCL10,CD28,IL6,IL9
1	Turquoise	GO biological process	REGULATION_OF_CYTOKINE_PRODUCTION	Genes annotated by the GO term GO:0001817. Any process that modulates the frequency, rate, or extent of production of a cytokine.	6.6e-05	0.000281	6024	11 (%0.18)	1018	7 (%0.69)	CD24,CD40LG,HIF1A,IFNG,SMAD4,TGFB2,TRAF2
1	Turquoise	GO biological process	REGULATION_OF_DEVELOPMENTAL_PROCESS	Genes annotated by the GO term GO:0050793. Any process that modulates the frequency, rate or extent of development, the biological process whose specific outcome is the progression of a multicellular organism over time from an initial condition (e.g. a zygote, or a young adult) to a later condition (e.g. a multicellular animal or an aged adult).	0	0	6024	255 (%4.2)	1018	103 (%10)	ABL1,ACVR1,ACVR1C,AHSG,AIFM1,ALB,ANXA1,APAF1,ARHGDIA,BAX,BCL10,BCL2,BCL2L1,BMPR1B,BNIP3,BNIP3L,BRAF,BRCA1,CASP3,CASP4,CASP9,CBX4,CD2,CD28,CD40LG,CDH13,CDK5,CDKN1A,CDKN1B,CDKN2A,CFLAR,CTSB,CUL4A,DAD1,DAPK1,DIABLO,DYRK2,ERCC2,ETS1,FADD,FAS,FASLG,GCLC,GSTP1,HBXIP,HDAC1,HDAC9,HMGB1,HSPA9,HSPD1,IFI6,IGF1R,IGFBP3,IL1A,IL2,IL3,IL4,IL6,KL,LGALS1,MAP3K10,MAPK1,MAPK8,MIF,NDUFA13,NF1,NFKB1,NME2,PDCD6,PML,PR…
1	Turquoise	GO biological process	REGULATION_OF_DNA_BINDING	Genes annotated by the GO term GO:0051101. Any process that modulates the frequency, rate or extent of DNA binding, selective interaction with deoxyribonucleic acid.	0.003637	0.008662	6024	24 (%0.4)	1018	9 (%0.88)	APEX1,BCL10,CDKN2A,IKBKB,PRDX3,PYCARD,RSF1,TGFB1,TNF
1	Turquoise	GO biological process	REGULATION_OF_DNA_METABOLIC_PROCESS	Genes annotated by the GO term GO:0051052. Any process that modulates the frequency, rate or extent of the chemical reactions and pathways involving DNA.	0.016923	0.033373	6024	25 (%0.42)	1018	8 (%0.79)	CDK2,GLI1,IL4,IL7R,NF2,SMARCAD1,TERF2,TGFB1
1	Turquoise	GO biological process	REGULATION_OF_GENE_EXPRESSION	Genes annotated by the GO term GO:0010468. Any process that modulates the frequency, rate or extent of gene expression. Gene expression is the process in which a gene's coding sequence is converted into a mature gene product or products (proteins or RNA). This includes the production of an RNA transcript as well as any processing to produce a mature RNA product or an mRNA (for protein-coding gene…	0	0	6024	320 (%5.3)	1018	95 (%9.3)	ABCA2,ABL1,ACVR1,AHR,APOA2,ARNT2,ARNTL,ATF4,ATF6,ATP8B1,BAX,BCL10,BCL2L1,BNIP3,BNIP3L,BRCA1,C19orf2,CD28,CDH13,CDKN2A,CLOCK,CNBP,CSDA,CTCF,DBP,DNMT1,DYRK1B,EIF3H,EIF3I,ERCC2,ESR2,FOS,FOXF1,FOXN3,GCLC,GFI1,GFI1B,GLI1,HIF1A,HMGB1,HNF1A,HNF4A,IGF2,IGSF1,IKBKB,IL10,IL3,IL4,IL6,IL9,IRF7,KCNJ5,MDM2,MEN1,MYC,MYOD1,MYST1,NDUFA13,NME2,NR0B2,NR1I2,NR2C2,NRIP1,PAWR,PER1,PML,POU5F1,PPARD,PRDX3,PRKAR1A,PYCARD…
1	Turquoise	GO biological process	REGULATION_OF_GROWTH	Genes annotated by the GO term GO:0040008. Any process that modulates the frequency, rate or extent of the growth of all or part of an organism so that it occurs at its proper speed, either globally or in a specific part of the organism's development.	1e-06	6e-06	6024	27 (%0.45)	1018	15 (%1.5)	BNIPL,CDKN1A,CDKN1B,CDKN2A,DERL2,DLC1,IL2,NDUFA13,PML,PTCH1,RB1,SMAD4,TGFB1,TGFB2,TP53
1	Turquoise	GO biological process	REGULATION_OF_HYDROLASE_ACTIVITY	Genes annotated by the GO term GO:0051336. Any process that modulates the frequency, rate or extent of hydrolase activity, the catalysis of the hydrolysis of various bonds, e.g. C-O, C-N, C-C, phosphoric anhydride bonds, etc. Hydrolase is the systematic name for any enzyme of EC class 3.	0.001053	0.003012	6024	39 (%0.65)	1018	14 (%1.4)	APAF1,APOA2,BAX,CASP9,CDKN2A,DIABLO,EGFR,HBXIP,IFI6,NF1,SFN,STAT1,TP53,VCP
1	Turquoise	GO biological process	REGULATION_OF_IMMUNE_RESPONSE	Genes annotated by the GO term GO:0050776. Any process that modulates the frequency, rate or extent of the immune response, the immunological reaction of an organism to an immunogenic stimulus.	0.000374	0.00123	6024	13 (%0.22)	1018	7 (%0.69)	C2,FYN,IL4,MBL2,PTPRC,TGFB2,TRAF2
1	Turquoise	GO biological process	REGULATION_OF_IMMUNE_SYSTEM_PROCESS	Genes annotated by the GO term GO:0002682. Any process that modulates the frequency, rate, or extent of an immune system process.	2e-06	1.1e-05	6024	28 (%0.46)	1018	15 (%1.5)	C2,CD24,CD28,CD47,FYN,IL18,IL21,IL4,MBL2,PTPRC,SART1,SOCS5,TGFB1,TGFB2,TRAF2
1	Turquoise	GO biological process	REGULATION_OF_INTRACELLULAR_TRANSPORT	Genes annotated by the GO term GO:0032386. Any process that modulates the frequency, rate or extent of the directed movement of substances within cells.	0.002575	0.006223	6024	13 (%0.22)	1018	6 (%0.59)	ABCA2,CDH1,MXI1,NF1,TGFB1,TNFSF14
1	Turquoise	GO biological process	REGULATION_OF_KINASE_ACTIVITY	Genes annotated by the GO term GO:0043549. Any process that modulates the frequency, rate or extent of kinase activity, the catalysis of the transfer of a phosphate group, usually from ATP, to a substrate molecule.	1e-06	4e-06	6024	83 (%1.4)	1018	32 (%3.1)	APC,C5,CCND1,CD24,CD4,CDC25A,CDC25C,CDK5RAP3,CDKN1C,CDKN2A,CDKN2B,CHEK1,CXCR4,DUSP8,EGF,EGFR,ERBB2,FGF2,GADD45A,HERC5,MAP3K10,MAP3K9,NF1,PIK3CB,PRLR,PROK2,PTEN,PTPRC,RB1,RBL2,SFN,TRAF2
1	Turquoise	GO biological process	REGULATION_OF_LYMPHOCYTE_ACTIVATION	Genes annotated by the GO term GO:0051249. Any process that modulates the frequency, rate or extent of lymphocyte activation.	3.1e-05	0.000139	6024	18 (%0.3)	1018	10 (%0.98)	CD24,CD28,CD47,IL18,IL21,IL4,PTPRC,SART1,SOCS5,TGFB1
1	Turquoise	GO biological process	REGULATION_OF_MAP_KINASE_ACTIVITY	Genes annotated by the GO term GO:0043405. Any process that modulates the frequency, rate or extent of MAP kinase activity.	0.001356	0.003664	6024	36 (%0.6)	1018	13 (%1.3)	C5,CD24,CXCR4,DUSP8,EGF,EGFR,ERBB2,FGF2,MAP3K10,MAP3K9,NF1,PIK3CB,PROK2
1	Turquoise	GO biological process	REGULATION_OF_MAPKKK_CASCADE	Genes annotated by the GO term GO:0043408. Any process that modulates the frequency, rate or extent of signal transduction mediated by the MAPKKK cascade.	0.025802	0.047821	6024	11 (%0.18)	1018	4 (%0.39)	AMBP,CD24,MAPK8IP1,NF1
1	Turquoise	GO biological process	REGULATION_OF_METABOLIC_PROCESS	Genes annotated by the GO term GO:0019222. Any process that modulates the frequency, rate or extent of the chemical reactions and pathways within a cell or an organism.	0	0	6024	395 (%6.6)	1018	117 (%11)	ABCA1,ABCA2,ABL1,ACVR1,AHR,APC,APOA2,ARNT2,ARNTL,ATF4,ATF6,ATP8B1,BCL10,BRCA1,C19orf2,CCND1,CD24,CD28,CD80,CDK2,CDKN1A,CDKN1B,CDKN2A,CDKN2B,CLOCK,CNBP,CSDA,CTCF,CXCL12,DBP,DNMT1,DYRK1B,DYRK2,EGF,EGFR,EGLN2,EIF3H,EIF3I,ERCC2,ESR2,FOS,FOXF1,FOXN3,GCLC,GFI1,GFI1B,GLI1,HIF1A,HMGB1,HNF1A,HNF4A,IGFBP3,IGSF1,IKBKB,IL10,IL3,IL4,IL5,IL6,IL7R,IL9,INS,IRF7,ITGB2,KCNJ5,MAPRE1,MDM2,MEN1,MYC,MYOD1,MYST1,NDUFA1…
1	Turquoise	GO biological process	REGULATION_OF_MITOSIS	Genes annotated by the GO term GO:0007088. Any process that modulates the frequency, rate or extent of mitosis.	0.001092	0.003077	6024	28 (%0.46)	1018	11 (%1.1)	ATM,BUB1B,CD28,CDC16,CDC25C,CDKN2B,EGF,MAD2L2,PIN1,PML,TGFB1
1	Turquoise	GO biological process	REGULATION_OF_MOLECULAR_FUNCTION	Genes annotated by the GO term GO:0065009. Any process that modulates the frequency, rate or extent of molecular functions. Molecular functions are elemental biological activities occurring at the molecular level, such as catalysis or binding.	0	1e-06	6024	169 (%2.8)	1018	56 (%5.5)	ABL1,ADCYAP1,APAF1,APC,APEX1,APOA2,ATP7A,BAX,BCL10,BCL2,C5,CASP9,CCND1,CCR2,CD24,CD4,CDC25A,CDC25C,CDK5RAP3,CDKN1C,CDKN2A,CDKN2B,CHEK1,CXCR4,DIABLO,DUSP8,EGF,EGFR,ERBB2,FGF2,GADD45A,HBXIP,HERC5,IFI6,IKBKB,MAP3K10,MAP3K9,NF1,PIK3CB,PRDX3,PRLR,PROK2,PSEN2,PTEN,PTPRC,PYCARD,RB1,RBL2,RSF1,SFN,STAT1,TGFB1,TNF,TP53,TRAF2,VCP
1	Turquoise	GO biological process	REGULATION_OF_MULTICELLULAR_ORGANISMAL_PROCESS	Genes annotated by the GO term GO:0051239. Any process that modulates the frequency, rate or extent of an organismal process, the processes pertinent to the function of an organism above the cellular level; includes the integrated processes of tissues and organs.	0	1e-06	6024	60 (%1)	1018	27 (%2.7)	ACVR1,AHSG,C2,CD24,CD28,CD40LG,CD47,DES,FYN,HIF1A,IFNG,IL18,IL21,IL4,KL,MBL2,NF1,PROC,PROK2,PTPRC,SART1,SMAD4,SOCS5,SRGN,TGFB1,TGFB2,TRAF2
1	Turquoise	GO biological process	REGULATION_OF_NUCLEOBASE__NUCLEOSIDE__NUCLEOTIDE_AND_NUCLEIC_ACID_METABOLIC_PROCESS	Genes annotated by the GO term GO:0019219. Any process that modulates the frequency, rate or extent of the chemical reactions and pathways involving nucleobases, nucleosides, nucleotides and nucleic acids.	0	0	6024	291 (%4.8)	1018	87 (%8.5)	ABCA1,ABCA2,ABL1,ACVR1,AHR,ARNT2,ARNTL,ATF4,ATF6,ATP8B1,BCL10,BRCA1,C19orf2,CDK2,CDKN2A,CLOCK,CNBP,CSDA,CTCF,DBP,DNMT1,DYRK1B,ERCC2,ESR2,FOS,FOXF1,FOXN3,GCLC,GFI1,GFI1B,GLI1,HIF1A,HMGB1,HNF1A,HNF4A,IGSF1,IKBKB,IL4,IL7R,IRF7,KCNJ5,MDM2,MEN1,MYC,MYOD1,MYST1,NDUFA13,NF2,NME2,NR0B2,NR1I2,NR2C2,NRIP1,PAWR,PER1,PML,POU5F1,PPARD,PRDX3,PRKAR1A,PYCARD,RB1,RSF1,SCRT1,SMAD4,SMARCAD1,SNAI2,SOD2,SP1,SP3,STAT2…
1	Turquoise	GO biological process	REGULATION_OF_PEPTIDYL_TYROSINE_PHOSPHORYLATION	Genes annotated by the GO term GO:0050730. Any process that modulates the frequency, rate or extent of the phosphorylation of peptidyl-tyrosine.	0.000169	0.000641	6024	12 (%0.2)	1018	7 (%0.69)	CD80,EGFR,IL3,IL5,ITGB2,NF2,SOCS1
1	Turquoise	GO biological process	REGULATION_OF_PHOSPHORYLATION	Genes annotated by the GO term GO:0042325. Any process that modulates the frequency, rate or extent of addition of phosphate groups into a molecule.	5e-06	2.7e-05	6024	36 (%0.6)	1018	17 (%1.7)	BCL10,CCND1,CD24,CD80,CDKN1A,CDKN1B,CDKN2A,CDKN2B,EGF,EGFR,IGFBP3,IL3,IL4,IL5,ITGB2,NF2,SOCS1
1	Turquoise	GO biological process	REGULATION_OF_PROGRAMMED_CELL_DEATH	Genes annotated by the GO term GO:0043067. Any process that modulates the frequency, rate or extent of programmed cell death, cell death resulting from activation of endogenous cellular processes.	0	0	6024	218 (%3.6)	1018	94 (%9.2)	ABL1,ACVR1,ACVR1C,AIFM1,ALB,ANXA1,APAF1,ARHGDIA,BAX,BCL10,BCL2,BCL2L1,BNIP3,BNIP3L,BRAF,BRCA1,CASP3,CASP4,CASP9,CBX4,CD2,CD28,CD40LG,CDH13,CDK5,CDKN1A,CDKN1B,CDKN2A,CFLAR,CTSB,CUL4A,DAD1,DAPK1,DIABLO,DYRK2,ERCC2,FADD,FAS,FASLG,GCLC,GSTP1,HBXIP,HDAC1,HMGB1,HSPA9,HSPD1,IFI6,IGF1R,IGFBP3,IL1A,IL2,IL3,IL4,IL6,LGALS1,MAP3K10,MAPK1,MAPK8,MIF,NDUFA13,NF1,NFKB1,NME2,PDCD6,PML,PROC,PROK2,PTEN,PTH,PTPRC,PY…
1	Turquoise	GO biological process	REGULATION_OF_PROTEIN_AMINO_ACID_PHOSPHORYLATION	Genes annotated by the GO term GO:0001932. Any process that modulates the frequency, rate or extent of addition of phosphate groups into an amino acid in a protein.	0.001063	0.003012	6024	21 (%0.35)	1018	9 (%0.88)	CCND1,CD80,EGFR,IGFBP3,IL3,IL5,ITGB2,NF2,SOCS1
1	Turquoise	GO biological process	REGULATION_OF_PROTEIN_KINASE_ACTIVITY	Genes annotated by the GO term GO:0045859. Any process that modulates the frequency, rate or extent of protein kinase activity.	1e-06	9e-06	6024	82 (%1.4)	1018	31 (%3)	APC,C5,CCND1,CD24,CD4,CDC25A,CDC25C,CDK5RAP3,CDKN1C,CDKN2A,CDKN2B,CHEK1,CXCR4,DUSP8,EGF,EGFR,ERBB2,FGF2,GADD45A,HERC5,MAP3K10,MAP3K9,NF1,PIK3CB,PRLR,PROK2,PTEN,PTPRC,RB1,SFN,TRAF2
1	Turquoise	GO biological process	REGULATION_OF_PROTEIN_METABOLIC_PROCESS	Genes annotated by the GO term GO:0051246. Any process that modulates the frequency, rate or extent of the chemical reactions and pathways involving a protein.	0.000148	0.000569	6024	96 (%1.6)	1018	30 (%2.9)	APC,APOA2,BCL10,BRCA1,CCND1,CD28,CD80,CXCL12,EGFR,EGLN2,EIF3H,EIF3I,IGFBP3,IL10,IL3,IL4,IL5,IL6,IL9,INS,ITGB2,MAPRE1,MDM2,NDUFA13,NF2,RASA1,SHH,SOCS1,TGFB1,UBE2D1
1	Turquoise	GO biological process	REGULATION_OF_PROTEIN_MODIFICATION_PROCESS	Genes annotated by the GO term GO:0031399. Any process that modulates the frequency, rate or extent of the covalent alteration of one or more amino acid residues within a protein.	0.000141	0.000548	6024	30 (%0.5)	1018	13 (%1.3)	BCL10,BRCA1,CCND1,CD80,EGFR,IGFBP3,IL3,IL5,ITGB2,NF2,SOCS1,TGFB1,UBE2D1
1	Turquoise	GO biological process	REGULATION_OF_RESPONSE_TO_STIMULUS	Genes annotated by the GO term GO:0048583. Any process that modulates the frequency, rate or extent of a response to a stimulus. Response to stimulus is a change in state or activity of a cell or an organism (in terms of movement, secretion, enzyme production, gene expression, etc.) as a result of a stimulus.	0.000111	0.000455	6024	23 (%0.38)	1018	11 (%1.1)	AHSG,C2,CDH13,CX3CL1,FYN,IL4,IL8,MBL2,PTPRC,TGFB2,TRAF2
1	Turquoise	GO biological process	REGULATION_OF_RNA_METABOLIC_PROCESS	Genes annotated by the GO term GO:0051252. Any process that modulates the frequency, rate or extent of the chemical reactions and pathways involving RNA.	0	4e-06	6024	227 (%3.8)	1018	67 (%6.6)	ABCA2,ABL1,AHR,ARNTL,ATF4,ATF6,BCL10,BRCA1,C19orf2,CLOCK,CNBP,CSDA,CTCF,DBP,DNMT1,DYRK1B,ERCC2,ESR2,FOS,FOXF1,FOXN3,GFI1,GFI1B,GLI1,HIF1A,HMGB1,HNF1A,HNF4A,IL4,IRF7,KCNJ5,MDM2,MEN1,MYC,MYOD1,NDUFA13,NME2,NR0B2,NR2C2,NRIP1,PAWR,POU5F1,PPARD,PRKAR1A,RB1,RSF1,SCRT1,SMAD4,SNAI2,SOD2,SP1,SP3,STAT2,STAT3,TCF7L2,TFDP1,TGFB1,TGIF1,TNF,TP53,TP63,TP73,TRIM27,TWIST1,VHL,ZFHX3,ZNF148
1	Turquoise	GO biological process	REGULATION_OF_SECRETION	Genes annotated by the GO term GO:0051046. Any process that modulates the frequency, rate or extent of the regulated release of a substance from a cell or group of cells.	0.003742	0.008826	6024	17 (%0.28)	1018	7 (%0.69)	APOA2,IL11,INS,LIF,OSM,PYCARD,SRGN
1	Turquoise	GO biological process	REGULATION_OF_SIGNAL_TRANSDUCTION	Genes annotated by the GO term GO:0009966. Any process that modulates the frequency, rate or extent of signal transduction.	0.000854	0.002501	6024	105 (%1.7)	1018	30 (%2.9)	ACVR1,AMBP,BCL10,CASP8,CD24,CD40,CDH13,CDKN1C,CDKN2B,CFLAR,EGF,FADD,FASLG,GLI1,HMOX1,LGALS1,LTBR,MAPK8IP1,NF1,NF2,PTEN,PTPRC,RAC1,RHOA,SMAD4,SOCS1,TGFB1,TNFRSF10B,TP63,TRADD
1	Turquoise	GO biological process	REGULATION_OF_T_CELL_ACTIVATION	Genes annotated by the GO term GO:0050863. Any process that modulates the frequency, rate or extent of T cell activation.	9e-06	4.9e-05	6024	14 (%0.23)	1018	9 (%0.88)	CD24,CD28,CD47,IL18,IL21,IL4,PTPRC,SART1,SOCS5
1	Turquoise	GO biological process	REGULATION_OF_TRANSCRIPTION	Genes annotated by the GO term GO:0045449. Any process that modulates the frequency, rate or extent of the synthesis of either RNA on a template of DNA or DNA on a template of RNA.	0	0	6024	266 (%4.4)	1018	81 (%8)	ABCA2,ABL1,ACVR1,AHR,ARNT2,ARNTL,ATF4,ATF6,ATP8B1,BCL10,BRCA1,C19orf2,CDKN2A,CLOCK,CNBP,CSDA,CTCF,DBP,DNMT1,DYRK1B,ERCC2,ESR2,FOS,FOXF1,FOXN3,GCLC,GFI1,GFI1B,GLI1,HIF1A,HMGB1,HNF1A,HNF4A,IGSF1,IKBKB,IL4,IRF7,KCNJ5,MDM2,MEN1,MYC,MYOD1,MYST1,NDUFA13,NME2,NR0B2,NR1I2,NR2C2,NRIP1,PAWR,PER1,PML,POU5F1,PPARD,PRDX3,PRKAR1A,PYCARD,RB1,RSF1,SCRT1,SMAD4,SNAI2,SOD2,SP1,SP3,STAT2,STAT3,TCF7L2,TFDP1,TGFB1,TGI…
1	Turquoise	GO biological process	REGULATION_OF_TRANSCRIPTION__DNA_DEPENDENT	Genes annotated by the GO term GO:0006355. Any process that modulates the frequency, rate or extent of DNA-dependent transcription.	0	2e-06	6024	223 (%3.7)	1018	67 (%6.6)	ABCA2,ABL1,AHR,ARNTL,ATF4,ATF6,BCL10,BRCA1,C19orf2,CLOCK,CNBP,CSDA,CTCF,DBP,DNMT1,DYRK1B,ERCC2,ESR2,FOS,FOXF1,FOXN3,GFI1,GFI1B,GLI1,HIF1A,HMGB1,HNF1A,HNF4A,IL4,IRF7,KCNJ5,MDM2,MEN1,MYC,MYOD1,NDUFA13,NME2,NR0B2,NR2C2,NRIP1,PAWR,POU5F1,PPARD,PRKAR1A,RB1,RSF1,SCRT1,SMAD4,SNAI2,SOD2,SP1,SP3,STAT2,STAT3,TCF7L2,TFDP1,TGFB1,TGIF1,TNF,TP53,TP63,TP73,TRIM27,TWIST1,VHL,ZFHX3,ZNF148
1	Turquoise	GO biological process	REGULATION_OF_TRANSCRIPTION_FACTOR_ACTIVITY	Genes annotated by the GO term GO:0051090. Any process that modulates the frequency, rate or extent of the activity of a transcription factor, any factor involved in the initiation or regulation of transcription.	0.021997	0.042196	6024	18 (%0.3)	1018	6 (%0.59)	BCL10,CDKN2A,IKBKB,PRDX3,PYCARD,TNF
1	Turquoise	GO biological process	REGULATION_OF_TRANSCRIPTION_FROM_RNA_POLYMERASE_II_PROMOTER	Genes annotated by the GO term GO:0006357. Any process that modulates the frequency, rate or extent of transcription from an RNA polymerase II promoter.	1.5e-05	7.5e-05	6024	149 (%2.5)	1018	45 (%4.4)	ABCA2,ABL1,ARNTL,ATF4,ATF6,BRCA1,C19orf2,CLOCK,CSDA,CTCF,DBP,DNMT1,ERCC2,FOS,GFI1,GFI1B,GLI1,HIF1A,HMGB1,HNF4A,IL4,IRF7,MDM2,MEN1,MYC,MYOD1,NR0B2,NRIP1,PAWR,PPARD,PRKAR1A,RB1,SNAI2,SOD2,SP1,STAT2,STAT3,TCF7L2,TFDP1,TGIF1,TP53,TRIM27,TWIST1,VHL,ZNF148
1	Turquoise	GO biological process	REGULATION_OF_TRANSFERASE_ACTIVITY	Genes annotated by the GO term GO:0051338. Any process that modulates the frequency, rate or extent of transferase activity, the catalysis of the transfer of a group, e.g. a methyl group, glycosyl group, acyl group, phosphorus-containing, or other groups, from one compound (generally regarded as the donor) to another compound (generally regarded as the acceptor). Transferase is the systematic nam…	1e-06	8e-06	6024	85 (%1.4)	1018	32 (%3.1)	APC,C5,CCND1,CD24,CD4,CDC25A,CDC25C,CDK5RAP3,CDKN1C,CDKN2A,CDKN2B,CHEK1,CXCR4,DUSP8,EGF,EGFR,ERBB2,FGF2,GADD45A,HERC5,MAP3K10,MAP3K9,NF1,PIK3CB,PRLR,PROK2,PTEN,PTPRC,RB1,RBL2,SFN,TRAF2
1	Turquoise	GO biological process	REGULATION_OF_TRANSPORT	Genes annotated by the GO term GO:0051049. Any process that modulates the frequency, rate or extent of the directed movement of substances (such as macromolecules, small molecules, ions) into, out of, within or between cells.	0.005159	0.011614	6024	25 (%0.42)	1018	9 (%0.88)	ABCA2,AHSG,CDH1,CDH13,MXI1,NF1,RAC1,TGFB1,TNFSF14
1	Turquoise	GO biological process	REPRODUCTION	Genes annotated by the GO term GO:0000003. The production by an organism of new individuals that contain some portion of their genetic material inherited from that organism.	0.000889	0.002574	6024	92 (%1.5)	1018	27 (%2.7)	ADCYAP1,AGT,AXIN1,BAX,BMPR1B,CCL4,CD4,CHEK1,CRH,CYP17A1,FLT1,HBXIP,IDO1,IL8,LIPE,PARN,PPARD,PRLR,PROK2,PZP,RPL29,RSF1,SHH,SRD5A2,TGFB1,TRIM27,TSGA10
1	Turquoise	GO biological process	REPRODUCTIVE_PROCESS	Genes annotated by the GO term GO:0022414. A biological process that directly contributes to the process of producing new individuals by one or two organisms. The new individuals inherit some proportion of their genetic material from the parent or parents.	0.000857	0.002501	6024	58 (%0.96)	1018	19 (%1.9)	ADCYAP1,AGT,BMPR1B,CCL4,CRH,CYP17A1,FLT1,HBXIP,IDO1,IL8,LIPE,PPARD,PRLR,PZP,RPL29,RSF1,SHH,SRD5A2,TGFB1
1	Turquoise	GO biological process	RESPONSE_TO_ABIOTIC_STIMULUS	Genes annotated by the GO term GO:0009628. A change in state or activity of a cell or an organism (in terms of movement, secretion, enzyme production, gene expression, etc.) as a result of an abiotic (non-living) stimulus.	0.005613	0.012495	6024	33 (%0.55)	1018	11 (%1.1)	AKT1,ATM,CCL11,CIRBP,CLOCK,CSDA,ERCC2,GCLC,MAPK8,NF1,PML
1	Turquoise	GO biological process	RESPONSE_TO_BACTERIUM	Genes annotated by the GO term GO:0009617. A change in state or activity of a cell or an organism (in terms of movement, secretion, enzyme production, gene expression, etc.) as a result of a stimulus from a bacterium.	0.008429	0.018031	6024	12 (%0.2)	1018	5 (%0.49)	BCL10,CD24,CFP,IL10,NOS2
1	Turquoise	GO biological process	RESPONSE_TO_BIOTIC_STIMULUS	Genes annotated by the GO term GO:0009607. A change in state or activity of a cell or an organism (in terms of movement, secretion, enzyme production, gene expression, etc.) as a result of a biotic stimulus, a stimulus caused or produced by a living organism.	5e-06	2.8e-05	6024	60 (%1)	1018	24 (%2.4)	ATF6,BANF1,BCL10,BCL2,BNIP3,BNIP3L,C19orf2,CCL11,CCL4,CCL8,CD24,CFP,CXCL12,CXCR4,DERL2,HBXIP,IL10,IRF7,NOS2,PTPRC,S100A12,TNF,TP53,VCP
1	Turquoise	GO biological process	RESPONSE_TO_CHEMICAL_STIMULUS	Genes annotated by the GO term GO:0042221. A change in state or activity of a cell or an organism (in terms of movement, secretion, enzyme production, gene expression, etc.) as a result of a chemical stimulus.	0	0	6024	178 (%3)	1018	70 (%6.9)	ABCA2,ABCB1,ABCB4,ABCC1,ABCG2,AHR,APOA2,ATF6,ATP7B,BAX,BCL10,BCL2,BRCA1,BRCA2,C5,CCL11,CCL13,CCL16,CCL20,CCL8,CCR2,CCR5,CCR6,CD24,CDH13,CDKN2B,CX3CL1,CX3CR1,CXCL11,CXCL12,CXCL6,CXCL9,CXCR3,CXCR4,DERL2,ERCC2,FGF2,GATA3,GCLC,GCLM,IL10,IL4,IL8,ITGB2,KRT19,LECT2,LIPE,MAPK1,MAPK14,NDUFS8,NR1I2,PDCD6,PIK3CB,PLAU,PROK2,S100A12,SAA1,SEPP1,SLC22A18,SOD2,SST,SSTR1,SSTR2,TGFB2,TXNRD2,UGT1A6,UGT1A9,UGT2B4,VC…
1	Turquoise	GO biological process	RESPONSE_TO_DNA_DAMAGE_STIMULUS	Genes annotated by the GO term GO:0006974. A change in state or activity of a cell or an organism (in terms of movement, secretion, enzyme production, gene expression, etc.) as a result of a stimulus indicating damage to its DNA from environmental insults or errors during metabolism.	0.00025	0.000874	6024	90 (%1.5)	1018	28 (%2.8)	ABL1,AIFM1,ALKBH1,APC,APEX1,ATM,BLM,BRCA1,BRCA2,CHEK1,DYRK2,ERCC2,FANCC,FOXN3,GADD45A,HMGB1,MAPK12,MLH1,MSH3,OGG1,PARP1,PML,RAD23B,RPA1,SFN,TP53,TP73,VCP
1	Turquoise	GO biological process	RESPONSE_TO_DRUG	Genes annotated by the GO term GO:0042493. A change in state or activity of a cell or an organism (in terms of movement, secretion, enzyme production, gene expression, etc.) as a result of a drug stimulus. A drug is a substance used in the diagnosis, treatment or prevention of a disease.	0.000206	0.000745	6024	15 (%0.25)	1018	8 (%0.79)	ABCA2,ABCB1,ABCB4,ABCC1,ABCG2,GCLM,LIPE,SLC22A18
1	Turquoise	GO biological process	RESPONSE_TO_ENDOGENOUS_STIMULUS	Genes annotated by the GO term GO:0009719. A change in state or activity of a cell or an organism (in terms of movement, secretion, enzyme production, gene expression, etc.) as a result of an endogenous stimulus.	4.9e-05	0.00022	6024	112 (%1.9)	1018	35 (%3.4)	ABCA2,ABL1,AIFM1,ALKBH1,APC,APEX1,APOA2,ATM,BLM,BRCA1,BRCA2,CD24,CDH13,CHEK1,DYRK2,ERCC2,FANCC,FOXN3,GADD45A,GATA3,GCLC,HMGB1,KRT19,MAPK12,MLH1,MSH3,OGG1,PARP1,PML,RAD23B,RPA1,SFN,TP53,TP73,VCP
1	Turquoise	GO biological process	RESPONSE_TO_EXTERNAL_STIMULUS	Genes annotated by the GO term GO:0009605. A change in state or activity of a cell or an organism (in terms of movement, secretion, enzyme production, gene expression, etc.) as a result of an external stimulus.	0	0	6024	184 (%3.1)	1018	77 (%7.6)	AGER,AHSG,ALB,ANXA1,AOC3,C2,C5,CCL11,CCL13,CCL16,CCL20,CCL4,CCL8,CCR1,CCR2,CCR5,CCR6,CD36,CD40,CD40LG,CD59,CDH13,CDKN1A,CDKN2B,CRP,CTGF,CX3CL1,CX3CR1,CXCL11,CXCL12,CXCL6,CXCL9,CXCR3,CXCR4,FGF2,FOS,HDAC9,HNF4A,IL10,IL10RB,IL13,IL1A,IL4,IL5,IL8,IL9,IRAK2,ITGB2,ITGB3,LBP,LECT2,LMAN1,LYVE1,MAPK1,MAPK14,MBL2,MDK,NF1,NFKB1,PER1,PIK3CB,PLA2G7,PLAU,PROC,PROK2,RAC1,S100A12,SAA1,SELE,SST,SSTR1,SSTR2,TFPI,T…
1	Turquoise	GO biological process	RESPONSE_TO_EXTRACELLULAR_STIMULUS	Genes annotated by the GO term GO:0009991. A change in state or activity of a cell or an organism (in terms of movement, secretion, enzyme production, gene expression, etc.) as a result of an extracellular stimulus.	0.012087	0.024726	6024	20 (%0.33)	1018	7 (%0.69)	ALB,CDKN1A,CDKN2B,SST,SSTR1,SSTR2,TP53
1	Turquoise	GO biological process	RESPONSE_TO_HORMONE_STIMULUS	Genes annotated by the GO term GO:0009725. A change in state or activity of a cell or an organism (in terms of movement, secretion, enzyme production, gene expression, etc.) as a result of a hormone stimulus.	0.008485	0.018031	6024	19 (%0.32)	1018	7 (%0.69)	ABCA2,BRCA1,BRCA2,CD24,GATA3,GCLC,KRT19
1	Turquoise	GO biological process	RESPONSE_TO_HYPOXIA	Genes annotated by the GO term GO:0001666. A change in state or activity of a cell or an organism (in terms of movement, secretion, enzyme production, gene expression, etc.) as a result of a stimulus indicating lowered oxygen tension.	1.7e-05	8.3e-05	6024	20 (%0.33)	1018	11 (%1.1)	ARNT2,BNIP3,CD24,CXCR4,EGLN2,HIF1A,NF1,PML,SMAD4,TGFB2,VEGFA
1	Turquoise	GO biological process	RESPONSE_TO_NUTRIENT	Genes annotated by the GO term GO:0007584. A change in state or activity of a cell or an organism (in terms of movement, secretion, enzyme production, gene expression, etc.) as a result of a nutrient stimulus.	0.025802	0.047821	6024	11 (%0.18)	1018	4 (%0.39)	CDKN2B,SST,SSTR1,SSTR2
1	Turquoise	GO biological process	RESPONSE_TO_NUTRIENT_LEVELS	Genes annotated by the GO term GO:0031667. A change in state or activity of a cell or an organism (in terms of movement, secretion, enzyme production, gene expression, etc.) as a result of a stimulus reflecting the presence, absence, or concentration of nutrients.	0.021997	0.042196	6024	18 (%0.3)	1018	6 (%0.59)	ALB,CDKN2B,SST,SSTR1,SSTR2,TP53
1	Turquoise	GO biological process	RESPONSE_TO_OTHER_ORGANISM	Genes annotated by the GO term GO:0051707. A change in state or activity of a cell or an organism (in terms of movement, secretion, enzyme production, gene expression, etc.) as a result of a stimulus from another living organism.	0	1e-06	6024	38 (%0.63)	1018	20 (%2)	BANF1,BCL10,BCL2,BNIP3,BNIP3L,C19orf2,CCL11,CCL4,CCL8,CD24,CFP,CXCL12,CXCR4,HBXIP,IL10,IRF7,NOS2,PTPRC,S100A12,TNF
1	Turquoise	GO biological process	RESPONSE_TO_RADIATION	Genes annotated by the GO term GO:0009314. A change in state or activity of a cell or an organism (in terms of movement, secretion, enzyme production, gene expression, etc.) as a result of an electromagnetic radiation stimulus. Electromagnetic radiation is a propagating wave in space with electric and magnetic components. These components oscillate at right angles to each other and to the directi…	0.022446	0.042562	6024	22 (%0.37)	1018	7 (%0.69)	ATM,CCL11,CLOCK,ERCC2,MAPK8,NF1,PML
1	Turquoise	GO biological process	RESPONSE_TO_STRESS	Genes annotated by the GO term GO:0006950. A change in state or activity of a cell or an organism (in terms of movement, secretion, enzyme production, gene expression, etc.) as a result of a stimulus indicating the organism is under stress. The stress is usually, but not necessarily, exogenous (e.g. temperature, humidity, ionizing radiation).	0	0	6024	302 (%5)	1018	108 (%11)	ABL1,AGER,AHR,AHSG,AIFM1,AKT1,ALB,ALKBH1,ANXA1,AOC3,APC,APEX1,ARNT2,ATF4,ATF6,ATM,BLM,BNIP3,BRCA1,BRCA2,C2,C5,CCL11,CCL13,CCL20,CCL4,CCR1,CCR2,CCR5,CD24,CD36,CD40,CD40LG,CD59,CHEK1,CIRBP,CRP,CSDA,CTGF,CX3CL1,CX3CR1,CXCL11,CXCL6,CXCL9,CXCR4,DERL2,DYRK2,EGLN2,ERCC2,FANCC,FOS,FOXN3,GADD45A,GCLC,GCLM,HDAC9,HIF1A,HMGB1,HNF4A,IL10RB,IL13,IL1A,IL5,IL8,IL9,IRAK2,ITGB3,LBP,LMAN1,LYVE1,MAP2K7,MAPK12,MAPK14…
1	Turquoise	GO biological process	RESPONSE_TO_VIRUS	Genes annotated by the GO term GO:0009615. A change in state or activity of a cell or an organism (in terms of movement, secretion, enzyme production, gene expression, etc.) as a result of a stimulus from a virus.	1e-06	5e-06	6024	24 (%0.4)	1018	14 (%1.4)	BANF1,BCL2,BNIP3,BNIP3L,C19orf2,CCL11,CCL4,CCL8,CXCL12,CXCR4,HBXIP,IRF7,PTPRC,TNF
1	Turquoise	GO biological process	RESPONSE_TO_WOUNDING	Genes annotated by the GO term GO:0009611. A change in state or activity of a cell or an organism (in terms of movement, secretion, enzyme production, gene expression, etc.) as a result of a stimulus indicating damage to the organism.	0	0	6024	121 (%2)	1018	51 (%5)	AGER,AHSG,ANXA1,AOC3,C2,C5,CCL11,CCL13,CCL20,CCL4,CCR1,CCR2,CCR5,CD36,CD40,CD40LG,CD59,CRP,CTGF,CX3CL1,CX3CR1,CXCL11,CXCL6,CXCL9,CXCR4,FOS,HDAC9,HNF4A,IL10RB,IL13,IL1A,IL5,IL8,IL9,IRAK2,ITGB3,LBP,LMAN1,LYVE1,MBL2,MDK,NF1,NFKB1,PLA2G7,PROC,RAC1,S100A12,SELE,TFPI,TGFB1,TGFB2
1	Turquoise	GO biological process	RHO_PROTEIN_SIGNAL_TRANSDUCTION	Genes annotated by the GO term GO:0007266. A series of molecular signals within the cell that are mediated by a member of the Rho family of proteins switching to a GTP-bound active state.	0.009294	0.019498	6024	23 (%0.38)	1018	8 (%0.79)	ABCA1,ARHGAP1,ARHGDIA,CDH13,RAC1,RHOA,RHOD,ROCK1
1	Turquoise	GO biological process	RNA_BIOSYNTHETIC_PROCESS	Genes annotated by the GO term GO:0032774. The chemical reactions and pathways resulting in the formation of RNA, ribonucleic acid, one of the two main type of nucleic acid, consisting of a long, unbranched macromolecule formed from ribonucleotides joined in 3',5'-phosphodiester linkage. Includes polymerization of ribonucleotide monomers.	0	2e-06	6024	308 (%5.1)	1018	86 (%8.4)	ABCA2,ABL1,AHR,APEX1,ARNTL,ATF4,ATF6,BCL10,BRCA1,C19orf2,CDX2,CLOCK,CNBP,CSDA,CTCF,DBP,DNMT1,DYRK1B,E2F3,ERCC2,ESR2,FOS,FOXF1,FOXN3,GATA3,GFI1,GFI1B,GLI1,GTF2B,GTF3A,HIF1A,HMGB1,HNF1A,HNF4A,IL4,IRF1,IRF7,KCNJ5,MDM2,MEN1,MYC,MYOD1,NDUFA13,NFAT5,NFIC,NFKB1,NME2,NR0B2,NR2C2,NR3C1,NRIP1,PARP1,PAWR,POU5F1,PPARA,PPARD,PRKAR1A,PSMC5,RB1,RSF1,RUNX3,SCRT1,SMAD4,SNAI2,SOD2,SP1,SP3,STAT1,STAT2,STAT3,TCF7L2,…
1	Turquoise	GO biological process	RNA_METABOLIC_PROCESS	Genes annotated by the GO term GO:0016070. The chemical reactions and pathways involving RNA, ribonucleic acid, one of the two main type of nucleic acid, consisting of a long, unbranched macromolecule formed from ribonucleotides joined in 3',5'-phosphodiester linkage.	0.000177	0.000663	6024	400 (%6.6)	1018	94 (%9.2)	ABCA2,ABL1,ADAR,AHR,APEX1,ARNTL,ATF4,ATF6,BCL10,BRCA1,C19orf2,CDX2,CLOCK,CNBP,CSDA,CTCF,DBP,DNMT1,DYRK1B,E2F3,ERCC2,ESR2,FOS,FOXF1,FOXN3,GATA3,GEMIN4,GFI1,GFI1B,GLI1,GSPT1,GTF2B,GTF3A,HIF1A,HMGB1,HNF1A,HNF4A,IL4,IRF1,IRF7,KCNJ5,MDM2,MEN1,MYC,MYOD1,NDUFA13,NFAT5,NFIC,NFKB1,NME2,NR0B2,NR2C2,NR3C1,NRIP1,PARN,PARP1,PAWR,POU5F1,PPARA,PPARD,PPP1R8,PRKAR1A,PSMC5,RB1,RSF1,RUNX3,SCRT1,SFRS1,SMAD4,SNAI2,SO…
1	Turquoise	GO biological process	SECOND_MESSENGER_MEDIATED_SIGNALING	Genes annotated by the GO term GO:0019932. A series of molecular signals in which an ion or small molecule is formed or released into the cytosol, thereby helping relay the signal within the cell.	0.008282	0.017987	6024	60 (%1)	1018	17 (%1.7)	ADCYAP1,CCR1,CCR2,CDH13,EGFR,GALR2,IL8,MC3R,NF1,PRKACB,SSTR1,SSTR2,SSTR3,SSTR4,SSTR5,TSHR,VIPR1
1	Turquoise	GO biological process	SKELETAL_DEVELOPMENT	Genes annotated by the GO term GO:0001501. The process whose specific outcome is the progression of the skeleton over time, from its formation to the mature structure. The skeleton is the bony framework of the body in vertebrates (endoskeleton) or the hard outer envelope of insects (exoskeleton or dermoskeleton).	0.004856	0.011134	6024	53 (%0.88)	1018	16 (%1.6)	ACVR1,AHSG,BMPR1B,EXT1,FBN1,GHR,GLI1,IGF2,KL,LECT2,MSX2,NF1,PTH,SRGN,TGFB1,TWIST1
1	Turquoise	GO biological process	STEROID_METABOLIC_PROCESS	Genes annotated by the GO term GO:0008202. The chemical reactions and pathways involving steroids, compounds with a 1,2,cyclopentanoperhydrophenanthrene nucleus.	1e-06	5e-06	6024	45 (%0.75)	1018	21 (%2.1)	AKR1B10,AKR1C1,AKR1C2,AKR1C4,BAAT,CEL,CNBP,CYP3A5,CYP7B1,DHRS2,DHRS9,IL4,NR0B2,NR1H4,NR1I2,PPARD,SCARB1,SHH,SOAT2,UGT1A1,UGT2B4
1	Turquoise	GO biological process	STRIATED_MUSCLE_DEVELOPMENT	Genes annotated by the GO term GO:0014706. The process whose specific outcome is the progression of a striated muscle over time, from its formation to the mature structure. Striated muscle contain fibers that are divided by transverse bands into striations, and cardiac and skeletal muscle are types of striated muscle. Skeletal muscle myoblasts fuse to form myotubes and eventually multinucleated m…	0.010763	0.022202	6024	16 (%0.27)	1018	6 (%0.59)	HDAC9,IGFBP3,KRT19,MAPK12,MYOD1,TGFB1
1	Turquoise	GO biological process	SYSTEM_DEVELOPMENT	Genes annotated by the GO term GO:0048731. The process whose specific outcome is the progression of an organismal system over time, from its formation to the mature structure. A system is a regularly interacting or interdependent group of organs or tissues that work together to carry out a given biological process.	0.000178	0.000663	6024	365 (%6.1)	1018	87 (%8.5)	ACVR1,AHSG,ALK,APAF1,ARNT2,BAX,BCL10,BDNF,BMPR1B,BRAF,CD4,CD40LG,CDH13,CDK5,CDX1,CTF1,CTGF,DCN,DYRK1A,EGF,EPHB4,ERBB2,ERCC2,ETS1,EXT1,FBN1,FGF19,FGF2,GHR,GLI1,GSTP1,HDAC9,IGF2,IGFBP3,IL10,IL18,IL2,IL3,IL4,IL8,ITGA7,ITGAX,JAK2,KL,KRT19,LAMC2,LECT2,MAPK12,MARK4,MBP,MDK,MMP9,MSX2,MYOD1,MYST1,NAGLU,NCL,NF1,NF2,NME2,NR2C2,PKD2,PML,PPARD,PRL,PROK2,PTCH1,PTEN,PTH,PTPRC,RASA1,SART1,SHH,SIAH1,SNAI2,SOCS5,…
1	Turquoise	GO biological process	T_CELL_ACTIVATION	Genes annotated by the GO term GO:0042110. The change in morphology and behavior of a mature or immature T cell resulting from exposure to a mitogen, cytokine, chemokine, cellular ligand, or an antigen for which it is specific.	5e-06	2.9e-05	6024	24 (%0.4)	1018	13 (%1.3)	CD2,CD24,CD28,CD4,CD47,IL18,IL2,IL21,IL4,INS,PTPRC,SART1,SOCS5
1	Turquoise	GO biological process	T_CELL_PROLIFERATION	Genes annotated by the GO term GO:0042098. The expansion of a T cell population by cell division. Follows T cell activation.	0.000678	0.002101	6024	11 (%0.18)	1018	6 (%0.59)	CD24,CD28,IL18,IL21,IL4,PTPRC
1	Turquoise	GO biological process	TISSUE_DEVELOPMENT	Genes annotated by the GO term GO:0009888. The process whose specific outcome is the progression of a tissue over time, from its formation to the mature structure.	0.02137	0.041479	6024	61 (%1)	1018	16 (%1.6)	ACVR1,AHSG,CTGF,ERCC2,GLI1,JAK2,KL,LAMC2,NF1,NME2,PPARD,SNAI2,SRGN,TCF21,TGFB2,TIE1
1	Turquoise	GO biological process	TISSUE_REMODELING	Genes annotated by the GO term GO:0048771. The reorganization or renovation of existing tissues. This process can either change the characteristics of a tissue such as in blood vessel remodeling, or result in the dynamic equilibrium of a tissue such as in bone remodeling.	0.002575	0.006223	6024	13 (%0.22)	1018	6 (%0.59)	ACVR1,AHSG,GLI1,KL,NF1,SRGN
1	Turquoise	GO biological process	TRANSCRIPTION	Genes annotated by the GO term GO:0006350. The synthesis of either RNA on a template of DNA or DNA on a template of RNA.	0	0	6024	351 (%5.8)	1018	100 (%9.8)	ABCA2,ABL1,ACVR1,AHR,APEX1,ARNT2,ARNTL,ATF4,ATF6,ATP8B1,BCL10,BRCA1,C19orf2,CDKN2A,CDX2,CLOCK,CNBP,CSDA,CTCF,DBP,DNMT1,DYRK1B,E2F3,ERCC2,ESR2,FOS,FOXF1,FOXN3,GATA3,GCLC,GFI1,GFI1B,GLI1,GTF2B,GTF3A,HIF1A,HMGB1,HNF1A,HNF4A,IGSF1,IKBKB,IL4,IRF1,IRF7,KCNJ5,MDM2,MEN1,MYC,MYOD1,MYST1,NDUFA13,NFAT5,NFIC,NFKB1,NME2,NR0B2,NR1I2,NR2C2,NR3C1,NRIP1,PARP1,PAWR,PER1,PML,POU5F1,PPARA,PPARD,PRDX3,PRKAR1A,PSMC5,P…
1	Turquoise	GO biological process	TRANSCRIPTION__DNA_DEPENDENT	Genes annotated by the GO term GO:0006351. The synthesis of RNA on a template of DNA.	0	2e-06	6024	306 (%5.1)	1018	86 (%8.4)	ABCA2,ABL1,AHR,APEX1,ARNTL,ATF4,ATF6,BCL10,BRCA1,C19orf2,CDX2,CLOCK,CNBP,CSDA,CTCF,DBP,DNMT1,DYRK1B,E2F3,ERCC2,ESR2,FOS,FOXF1,FOXN3,GATA3,GFI1,GFI1B,GLI1,GTF2B,GTF3A,HIF1A,HMGB1,HNF1A,HNF4A,IL4,IRF1,IRF7,KCNJ5,MDM2,MEN1,MYC,MYOD1,NDUFA13,NFAT5,NFIC,NFKB1,NME2,NR0B2,NR2C2,NR3C1,NRIP1,PARP1,PAWR,POU5F1,PPARA,PPARD,PRKAR1A,PSMC5,RB1,RSF1,RUNX3,SCRT1,SMAD4,SNAI2,SOD2,SP1,SP3,STAT1,STAT2,STAT3,TCF7L2,…
1	Turquoise	GO biological process	TRANSCRIPTION_FROM_RNA_POLYMERASE_II_PROMOTER	Genes annotated by the GO term GO:0006366. The synthesis of RNA from a DNA template by RNA polymerase II (Pol II), originating at a Pol II-specific promoter. Includes transcription of messenger RNA (mRNA) and certain small nuclear RNAs (snRNAs).	5e-06	2.7e-05	6024	231 (%3.8)	1018	65 (%6.4)	ABCA2,ABL1,AHR,APEX1,ARNTL,ATF4,ATF6,BRCA1,C19orf2,CDX2,CLOCK,CSDA,CTCF,DBP,DNMT1,E2F3,ERCC2,FOS,GATA3,GFI1,GFI1B,GLI1,GTF2B,HIF1A,HMGB1,HNF4A,IL4,IRF1,IRF7,MDM2,MEN1,MYC,MYOD1,NFAT5,NFIC,NFKB1,NR0B2,NR3C1,NRIP1,PARP1,PAWR,PPARA,PPARD,PRKAR1A,PSMC5,RB1,RUNX3,SNAI2,SOD2,SP1,STAT1,STAT2,STAT3,TCF7L2,TFDP1,TGIF1,THRA,TP53,TRIM27,TWIST1,USF1,VHL,YBX1,ZFHX3,ZNF148
1	Turquoise	GO biological process	TRANSMEMBRANE_RECEPTOR_PROTEIN_TYROSINE_KINASE_SIGNALING_PATHWAY	Genes annotated by the GO term GO:0007169. The series of molecular signals generated as a consequence of a transmembrane receptor tyrosine kinase binding to its physiological ligand.	0.000466	0.001512	6024	44 (%0.73)	1018	16 (%1.6)	AKT1,CDH13,EGF,EGFR,ERBB2,FLT4,IGF1R,IGF2,IRS1,KDR,NTRK2,PIK3R1,PRLR,SOCS1,SORBS1,SRC
1	Turquoise	GO biological process	TRANSPORT	Genes annotated by the GO term GO:0006810. The directed movement of substances (such as macromolecules, small molecules, ions) into, out of, within or between cells.	0.008982	0.019004	6024	386 (%6.4)	1018	82 (%8.1)	ABCA1,ABCA2,ABCB1,ABCB11,ABCB4,ABCC1,ABCC2,ABCC3,ABCC5,ABCD2,ABCG2,AHSG,AKR1C1,AKR1C4,AKT1,ALB,AMPH,APOA2,AR,ATP7A,ATP7B,BAX,BCL2,BCL2L1,BEST1,BNIP3,CCL8,CD24,CDH1,CDH13,CLIC1,DERL2,FXYD3,GC,GH1,GJB2,HFE,HPX,IGF2R,INS,KCNA3,KCNJ5,LCAT,LDLR,LMAN1,MAPK8IP1,MXI1,NEFL,NF1,PDIA3,PEX7,PKD2,PPARA,PPARD,RAB22A,RAC1,RPGR,SCARB1,SGK1,SLC1A2,SLC1A5,SLC22A4,SLC22A5,SLC28A1,SLC28A2,SLC2A2,SLC2A3,SLC38A3,SLC3A…
1	Turquoise	GO biological process	UBIQUITIN_CYCLE	Genes annotated by the GO term GO:0006512. The cyclical process by which one or more ubiquitin moieties are added to (ubiquitination) and removed from (deubiquitination) a protein.	0.022446	0.042562	6024	22 (%0.37)	1018	7 (%0.69)	ANAPC11,BCL10,BRCA1,ISG15,MDM2,UBE2D1,VHL
1	Turquoise	GO biological process	VASCULATURE_DEVELOPMENT	Genes annotated by the GO term GO:0001944. The process whose specific outcome is the progression of the vasculature over time, from its formation to the mature structure.	0.000141	0.000548	6024	30 (%0.5)	1018	13 (%1.3)	CDH13,EGF,IL18,IL8,NCL,NF1,PML,PROK2,RASA1,SHH,TGFB2,TNFSF12,VEGFA
1	Turquoise	GO molecular function	ADENYL_NUCLEOTIDE_BINDING	Genes annotated by the GO term GO:0030554. Interacting selectively with adenyl nucleotides, any compound consisting of adenosine esterified with (ortho)phosphate.	0.005483	0.023725	6024	80 (%1.3)	1018	22 (%2.2)	ABCA2,ABCB1,ABCB11,ABCC1,ABCC3,ABCC5,ABCD2,ABCG2,ABL1,ACVR1,ATP7A,ATP7B,BMPR1B,CFTR,DAPK1,DGKE,DYRK2,GCLC,PC,PRKACB,STK11,TP53
1	Turquoise	GO molecular function	ADENYL_RIBONUCLEOTIDE_BINDING	Genes annotated by the GO term GO:0032559. Interacting selectively with an adenyl ribonucleotide, any compound consisting of adenosine esterified with (ortho)phosphate or an oligophosphate at any hydroxyl group on the ribose moiety.	0.003884	0.017779	6024	78 (%1.3)	1018	22 (%2.2)	ABCA2,ABCB1,ABCB11,ABCC1,ABCC3,ABCC5,ABCD2,ABCG2,ABL1,ACVR1,ATP7A,ATP7B,BMPR1B,CFTR,DAPK1,DGKE,DYRK2,GCLC,PC,PRKACB,STK11,TP53
1	Turquoise	GO molecular function	ANION_TRANSMEMBRANE_TRANSPORTER_ACTIVITY	Genes annotated by the GO term GO:0008509. Catalysis of the transfer of a negatively charged ion from one side of a membrane to the other.	0.0004	0.002646	6024	29 (%0.48)	1018	12 (%1.2)	ABCC2,ABCC3,ABCC5,BEST1,CFTR,FXYD3,PKD2,SLC12A2,SLC5A5,SLCO1A2,SLCO1B1,SLCO1B3
1	Turquoise	GO molecular function	ATP_BINDING	Genes annotated by the GO term GO:0005524. Interacting selectively with ATP, adenosine 5'-triphosphate, a universally important coenzyme and enzyme regulator.	0.002895	0.013508	6024	72 (%1.2)	1018	21 (%2.1)	ABCA2,ABCB1,ABCB11,ABCC1,ABCC3,ABCC5,ABCD2,ABCG2,ABL1,ACVR1,ATP7A,ATP7B,BMPR1B,CFTR,DAPK1,DGKE,DYRK2,PC,PRKACB,STK11,TP53
1	Turquoise	GO molecular function	CATION_BINDING	Genes annotated by the GO term GO:0043169. Interacting selectively with cations, charged atoms or groups of atoms with a net positive charge.	0.000225	0.001576	6024	98 (%1.6)	1018	30 (%2.9)	ABL1,ANXA1,ANXA10,AOC3,ASPH,ATP7A,ATP7B,BRCA1,CA2,CD4,CTCF,DYRK2,FBN1,LRP1,MDM2,MMP1,MMP12,MMP14,MMP15,MMP2,MMP9,PDCD6,PKD2,RASSF1,RPS27,S100A12,S100A4,SIAH1,TP53,ZNF185
1	Turquoise	GO molecular function	CHEMOKINE_ACTIVITY	Genes annotated by the GO term GO:0008009. The function of a family of chemotactic pro-inflammatory activation-inducible cytokines acting primarily upon hemopoietic cells in immunoregulatory processes; all chemokines possess a number of conserved cysteine residues involved in intramolecular disulfide bond formation.	3e-06	4.7e-05	6024	26 (%0.43)	1018	14 (%1.4)	C5,CCL11,CCL13,CCL16,CCL20,CCL4,CCL8,CX3CL1,CXCL11,CXCL12,CXCL6,CXCL9,IL8,XCL1
1	Turquoise	GO molecular function	CHEMOKINE_RECEPTOR_BINDING	Genes annotated by the GO term GO:0042379. Interacting selectively with any chemokine receptor.	1e-06	1.7e-05	6024	27 (%0.45)	1018	15 (%1.5)	C5,CCL11,CCL13,CCL16,CCL20,CCL4,CCL8,CCR2,CX3CL1,CXCL11,CXCL12,CXCL6,CXCL9,IL8,XCL1
1	Turquoise	GO molecular function	CYSTEINE_TYPE_ENDOPEPTIDASE_ACTIVITY	Genes annotated by the GO term GO:0004197. Catalysis of the hydrolysis of nonterminal peptide linkages in oligopeptides or polypeptides; a cysteine residue is at the active center.	0.00707	0.02952	6024	15 (%0.25)	1018	6 (%0.59)	BLMH,CASP3,CASP8,CASP9,CTSB,PDIA3
1	Turquoise	GO molecular function	CYTOKINE_ACTIVITY	Genes annotated by the GO term GO:0005125. Functions to control the survival, growth, differentiation and effector function of tissues and cells.	0	0	6024	59 (%0.98)	1018	35 (%3.4)	C5,CCL11,CCL13,CCL16,CCL20,CCL4,CCL8,CD40LG,CDK5,CNTF,CSF2,CSF3,CTF1,CX3CL1,CXCL11,CXCL12,CXCL6,CXCL9,ERBB2,GH1,IFNG,IL2,IL21,IL3,IL4,IL5,IL8,MIF,OSM,PIK3R1,PRL,TGFB2,TNF,VEGFA,XCL1
1	Turquoise	GO molecular function	DNA_BINDING	Genes annotated by the GO term GO:0003677. Interacting selectively with DNA (deoxyribonucleic acid).	2e-06	3.7e-05	6024	267 (%4.4)	1018	74 (%7.3)	AHR,ALB,APEX1,AR,ARNT,ARNT2,ATF1,ATF3,ATF4,ATF6,BRCA1,CDX2,CIITA,CLOCK,CNBP,CSDA,CTCF,E2F3,E2F4,ESR2,FOXF1,GATA3,GLI1,HDAC1,HIF1A,HMGB1,HNF1A,HNF4A,KCNJ5,LZTS1,MBD2,MBD4,MGMT,MLH1,MSH3,MXI1,MYC,MYOD1,NFAT5,NFIC,NFKB1,NME2,NR1H4,NR2C2,NR3C1,OGG1,PARP1,POU3F1,POU5F1,RAD23B,RB1,RELB,RPA1,RUNX3,SMAD4,SP1,STAT1,STAT3,STAT5A,STAT6,TERF1,TERF2,TERT,TFDP1,TGIF1,THRA,TINF2,TP53,TP73,USF2,XBP1,YBX1,ZBTB7A,…
1	Turquoise	GO molecular function	ENDOPEPTIDASE_ACTIVITY	Genes annotated by the GO term GO:0004175. Catalysis of the hydrolysis of nonterminal peptide linkages in oligopeptides or polypeptides, and comprising any enzyme of sub-subclasses EC:3.4.21-99. They are classfied according to the presence of essential catalytic residues or ions at their active sites.	0.009609	0.036886	6024	52 (%0.86)	1018	15 (%1.5)	BLMH,CASP3,CASP8,CASP9,CTSB,HGFAC,MMP12,MMP14,MMP15,MMP2,MMP3,MMP9,PCSK2,PDIA3,PROC
1	Turquoise	GO molecular function	ENZYME_BINDING	Genes annotated by the GO term GO:0019899. Interacting selectively with any enzyme.	3.4e-05	0.000342	6024	102 (%1.7)	1018	33 (%3.2)	ABCA1,APC,BCL10,BCL2,BRCA1,CASP2,CD24,CD4,CD40,CDKN2A,CDKN2B,CSF3,GCLM,HDAC1,HIF1A,IGF1R,IL6R,IRS1,ITGB2,MAP2K7,MAP3K12,MAPK8IP1,MDM2,PAWR,PIK3R1,PRDX3,PTPRC,RASA1,RB1,SOCS1,TOP2B,TP53,ZBTB7A
1	Turquoise	GO molecular function	ENZYME_INHIBITOR_ACTIVITY	Genes annotated by the GO term GO:0004857. Stops, prevents or reduces the activity of an enzyme.	0.007711	0.031641	6024	73 (%1.2)	1018	20 (%2)	AGT,AMBP,APOA2,CDKN1A,CDKN1B,CDKN1C,CDKN2A,CDKN2B,LPA,MAPK8IP1,PPP1R8,RECK,SERPINA7,SERPINB6,SFN,SOCS1,SOCS3,TIMP2,TNFSF14,TWIST1
1	Turquoise	GO molecular function	G_PROTEIN_COUPLED_RECEPTOR_BINDING	Genes annotated by the GO term GO:0001664. Interacting selectively with a G-protein-coupled receptor.	0	1e-06	6024	31 (%0.51)	1018	18 (%1.8)	C5,CCL11,CCL13,CCL16,CCL20,CCL4,CCL8,CCR2,CX3CL1,CXCL11,CXCL12,CXCL6,CXCL9,IL8,PROK2,PSMC5,SAA1,XCL1
1	Turquoise	GO molecular function	GROWTH_FACTOR_ACTIVITY	Genes annotated by the GO term GO:0008083. The function that stimulates a cell to grow or proliferate. Most growth factors have other actions besides the induction of cell growth or proliferation.	1.8e-05	0.000218	6024	23 (%0.38)	1018	12 (%1.2)	BDNF,CSF2,CSF3,EGF,FGF3,IL2,IL21,IL3,IL4,IL5,NUDT6,PGF
1	Turquoise	GO molecular function	GROWTH_FACTOR_BINDING	Genes annotated by the GO term GO:0019838. Interacting selectively with any growth factor, proteins or polypeptides that stimulate a cell or organism to grow or proliferate.	0.00199	0.010298	6024	19 (%0.32)	1018	8 (%0.79)	ACVR1,CTGF,IGF1R,IL10RB,IL6R,IL7R,INS,NTRK2
1	Turquoise	GO molecular function	HEMATOPOIETIN_INTERFERON_CLASS__D200_DOMAIN__CYTOKINE_RECEPTOR_BINDING	Genes annotated by the GO term GO:0005126.	0	0	6024	13 (%0.22)	1018	13 (%1.3)	CNTF,CSF2,CSF3,CTF1,GH1,IFNG,IL2,IL21,IL3,IL4,IL5,OSM,PRL
1	Turquoise	GO molecular function	HORMONE_ACTIVITY	Genes annotated by the GO term GO:0005179. The action characteristic of a hormone, any substance formed in very small amounts in one specialized organ or group of cells and carried (sometimes in the bloodstream) to another organ or group of cells in the same organism, upon which it has a specific regulatory action. The term was originally applied to agents with a stimulatory physiological action …	6e-06	7.7e-05	6024	16 (%0.27)	1018	10 (%0.98)	ADCYAP1,CRH,GH1,GNRH1,GRP,POMC,PTH,SST,TRH,VIP
1	Turquoise	GO molecular function	IDENTICAL_PROTEIN_BINDING	Genes annotated by the GO term GO:0042802. Interacting selectively with an identical protein or proteins.	1e-06	1.8e-05	6024	161 (%2.7)	1018	51 (%5)	ABCG2,AKT1,AMBP,AOC3,APOA2,ARHGDIA,BAX,BCL2,BCL2L1,BNIP3,BNIP3L,BNIPL,CASP8,CAV2,CD4,CDK2,CHUK,CLDN4,CR2,EGFR,ELAVL1,ERBB2,FADD,FAS,FYN,GYPA,HDAC1,IGF1R,IGSF1,IKBKB,IRAK2,ITGB1,ITGB3,MAP3K10,MAP3K12,MAP3K9,MSH3,NEFL,PARP1,PYCARD,RAB25,RASSF1,ROCK1,S100A6,SMAD4,SP1,TERF1,TGFB2,TP63,TRADD,USF2
1	Turquoise	GO molecular function	ION_BINDING	Genes annotated by the GO term GO:0043167. Interacting selectively with ions, charged atoms or groups of atoms.	3.6e-05	0.000345	6024	119 (%2)	1018	37 (%3.6)	ABL1,ANXA1,ANXA10,AOC3,ASPH,ATP7A,ATP7B,BRCA1,CA2,CD4,CTCF,DYRK2,FBN1,GCLC,LRP1,MAP2K7,MAPK12,MDM2,MMP1,MMP12,MMP14,MMP15,MMP2,MMP9,MTHFD2,PDCD6,PKD2,PRKACB,RASSF1,RPS27,S100A12,S100A4,SIAH1,STK11,TP53,TRIM27,ZNF185
1	Turquoise	GO molecular function	KINASE_ACTIVITY	Genes annotated by the GO term GO:0016301. Catalysis of the transfer of a phosphate group, usually from ATP, to a substrate molecule.	0.000295	0.002008	6024	185 (%3.1)	1018	49 (%4.8)	ACVR1,ACVR1C,AK1,AKT1,AKT2,ALK,ATM,BCR,CCL4,CDK2,CDK3,CDK5,CHUK,DGKE,DYRK1A,DYRK2,EGFR,EIF2AK2,ERBB2,FLT1,FLT4,FRK,IGF1R,IGF2R,ILK,IRAK2,KDR,KIT,MAP2K7,MAP3K10,MAP3K12,MAP3K9,MAPK1,MAPK12,MAPK14,MAPK8,MARK4,MET,NME2,PDGFRL,PIK3CA,PIK3CB,PRKACB,ROCK1,SGK1,STK11,TAF1,TIE1,TRIM27
1	Turquoise	GO molecular function	KINASE_BINDING	Genes annotated by the GO term GO:0019900. Interacting selectively with a kinase, any enzyme that catalyzes the transfer of a phosphate group.	1.9e-05	0.000218	6024	39 (%0.65)	1018	17 (%1.7)	APC,BCL10,CD24,CD4,CDKN2A,CDKN2B,IGF1R,IRS1,ITGB2,MAP2K7,MAP3K12,MAPK8IP1,PRDX3,PTPRC,RB1,SOCS1,TOP2B
1	Turquoise	GO molecular function	KINASE_INHIBITOR_ACTIVITY	Genes annotated by the GO term GO:0019210. Stops, prevents or reduces the activity of a kinase, an enzyme which catalyzes of the transfer of a phosphate group, usually from ATP, to a substrate molecule.	3e-06	4.7e-05	6024	13 (%0.22)	1018	9 (%0.88)	CDKN1A,CDKN1B,CDKN1C,CDKN2A,CDKN2B,MAPK8IP1,SFN,SOCS1,SOCS3
1	Turquoise	GO molecular function	KINASE_REGULATOR_ACTIVITY	Genes annotated by the GO term GO:0019207. Modulates the activity of a kinase, an enzyme which catalyzes of the transfer of a phosphate group, usually from ATP, to a substrate molecule.	0	1e-05	6024	26 (%0.43)	1018	15 (%1.5)	APC,BCL10,CD24,CDKN1A,CDKN1B,CDKN1C,CDKN2A,CDKN2B,IL2,MAPK8IP1,PIK3R1,PRKAR1A,SFN,SOCS1,SOCS3
1	Turquoise	GO molecular function	LIGAND_DEPENDENT_NUCLEAR_RECEPTOR_ACTIVITY	Genes annotated by the GO term GO:0004879. A ligand-dependent receptor found in the nucleus of the cell.	0.000169	0.001257	6024	12 (%0.2)	1018	7 (%0.69)	AHR,AR,ESR2,NR3C1,PPARD,THRA,THRB
1	Turquoise	GO molecular function	MAGNESIUM_ION_BINDING	Genes annotated by the GO term GO:0000287. Interacting selectively with magnesium (Mg) ions.	0.012688	0.04479	6024	24 (%0.4)	1018	8 (%0.79)	ABL1,DYRK2,GCLC,MAP2K7,MAPK12,MTHFD2,PRKACB,STK11
1	Turquoise	GO molecular function	METALLOENDOPEPTIDASE_ACTIVITY	Genes annotated by the GO term GO:0004222. Catalysis of the hydrolysis of nonterminal peptide linkages in oligopeptides or polypeptides. Enzymes of this class contain a chelated metal ion essential to their catalytic activity at their active sites.	0.000678	0.004359	6024	11 (%0.18)	1018	6 (%0.59)	MMP12,MMP14,MMP15,MMP2,MMP3,MMP9
1	Turquoise	GO molecular function	METALLOPEPTIDASE_ACTIVITY	Genes annotated by the GO term GO:0008237.	0.012688	0.04479	6024	24 (%0.4)	1018	8 (%0.79)	ACE,ANPEP,MMP12,MMP14,MMP15,MMP2,MMP3,MMP9
1	Turquoise	GO molecular function	MONOOXYGENASE_ACTIVITY	Genes annotated by the GO term GO:0004497. Catalysis of the incorporation of one atom from molecular oxygen into a compound and the reduction of the other atom of oxygen to water.	0.004597	0.020263	6024	21 (%0.35)	1018	8 (%0.79)	CYP17A1,CYP1B1,CYP2A6,CYP2C18,CYP4A11,CYP7B1,NOS2,TH
1	Turquoise	GO molecular function	N_ACETYLTRANSFERASE_ACTIVITY	Genes annotated by the GO term GO:0008080. Catalysis of the transfer of an acetyl group to a nitrogen atom on the acceptor molecule.	0.008429	0.034003	6024	12 (%0.2)	1018	5 (%0.49)	BRCA2,MYST1,NAT1,NAT2,TAF1
1	Turquoise	GO molecular function	N_ACYLTRANSFERASE_ACTIVITY	Genes annotated by the GO term GO:0016410. Catalysis of the transfer of an acyl group to a nitrogen atom on the acceptor molecule.	0.002575	0.012767	6024	13 (%0.22)	1018	6 (%0.59)	BRCA2,LASS1,MYST1,NAT1,NAT2,TAF1
1	Turquoise	GO molecular function	NEUROTRANSMITTER_BINDING	Genes annotated by the GO term GO:0042165. Interacting selectively with a neurotransmitter, any chemical substance that is capable of transmitting (or inhibiting the transmission of) a nerve impulse from a neuron to another cell.	0.002321	0.011752	6024	16 (%0.27)	1018	7 (%0.69)	GALR2,NPY6R,SSTR1,SSTR2,SSTR3,SSTR4,SSTR5
1	Turquoise	GO molecular function	NEUROTRANSMITTER_RECEPTOR_ACTIVITY	Genes annotated by the GO term GO:0030594. Combining with a neurotransmitter to initiate a change in cell activity.	0.000744	0.004662	6024	14 (%0.23)	1018	7 (%0.69)	GALR2,NPY6R,SSTR1,SSTR2,SSTR3,SSTR4,SSTR5
1	Turquoise	GO molecular function	OXIDOREDUCTASE_ACTIVITY_GO_0016705	Genes annotated by the GO term GO:0016705. Catalysis of an oxidation-reduction (redox) reaction in which hydrogen or electrons are transferred from each of two donors, and molecular oxygen is reduced or incorporated into a donor.	0.001354	0.007673	6024	25 (%0.42)	1018	10 (%0.98)	ASPH,CYP17A1,CYP2A6,CYP4A11,CYP7B1,EGLN2,HMOX1,HMOX2,NOS2,TH
1	Turquoise	GO molecular function	OXYGEN_BINDING	Genes annotated by the GO term GO:0019825. Interacting selectively with oxygen (O2).	0	0	6024	19 (%0.32)	1018	14 (%1.4)	ALB,CYP17A1,CYP1A1,CYP1A2,CYP1B1,CYP2A6,CYP2C18,CYP2C19,CYP2E1,CYP2F1,CYP3A5,CYP3A7,CYP4B1,EGLN2
1	Turquoise	GO molecular function	PEPTIDE_RECEPTOR_ACTIVITY	Genes annotated by the GO term GO:0001653. Combining with an extracellular or intracellular peptide to initiate a change in cell activity.	0.00199	0.010298	6024	19 (%0.32)	1018	8 (%0.79)	GALR2,MC3R,NPY6R,SSTR1,SSTR2,SSTR3,SSTR4,SSTR5
1	Turquoise	GO molecular function	PHOSPHOTRANSFERASE_ACTIVITY__ALCOHOL_GROUP_AS_ACCEPTOR	Genes annotated by the GO term GO:0016773. Catalysis of the transfer of a phosphorus-containing group from one compound (donor) to an alcohol group (acceptor).	6.6e-05	0.000601	6024	166 (%2.8)	1018	47 (%4.6)	ACVR1,ACVR1C,AKT1,AKT2,ALK,ATM,BCR,CCL4,CDK2,CDK3,CDK5,CHUK,DGKE,DYRK1A,DYRK2,EGFR,EIF2AK2,ERBB2,FLT1,FLT4,FRK,IGF1R,IGF2R,ILK,IRAK2,KDR,KIT,MAP2K7,MAP3K10,MAP3K12,MAP3K9,MAPK1,MAPK12,MAPK14,MAPK8,MARK4,MET,PDGFRL,PIK3CA,PIK3CB,PRKACB,ROCK1,SGK1,STK11,TAF1,TIE1,TRIM27
1	Turquoise	GO molecular function	PROTEIN_DIMERIZATION_ACTIVITY	Genes annotated by the GO term GO:0046983. The formation of a protein dimer, a macromolecular structure consists of two noncovalently associated identical or nonidentical subunits.	0.002679	0.013013	6024	112 (%1.9)	1018	30 (%2.9)	ABCG2,AMBP,AOC3,APOA2,ARNT2,BAX,BCL2,BNIP3,BNIP3L,CAV2,CD4,CR2,EGFR,ERBB2,HIF1A,IGSF1,MAP3K10,MAP3K12,MAP3K9,MSH3,PPP2R1B,PYCARD,S100A6,SMAD4,SP1,TAP1,TAP2,TGFB2,TOP2B,TP53
1	Turquoise	GO molecular function	PROTEIN_HETERODIMERIZATION_ACTIVITY	Genes annotated by the GO term GO:0046982. Interacting selectively with a nonidentical protein to form a heterodimer.	0.006361	0.027034	6024	50 (%0.83)	1018	15 (%1.5)	APOA2,ARNT2,BAX,BCL2,BNIP3,BNIP3L,EGFR,ERBB2,HIF1A,PPP2R1B,TAP1,TAP2,TGFB2,TOP2B,TP53
1	Turquoise	GO molecular function	PROTEIN_HOMODIMERIZATION_ACTIVITY	Genes annotated by the GO term GO:0042803. Interacting selectively with an identical protein to form a homodimer.	0.004204	0.018879	6024	74 (%1.2)	1018	21 (%2.1)	ABCG2,AMBP,AOC3,APOA2,BAX,BCL2,BNIP3,BNIP3L,CAV2,CD4,CR2,IGSF1,MAP3K10,MAP3K12,MAP3K9,MSH3,PYCARD,S100A6,SMAD4,SP1,TGFB2
1	Turquoise	GO molecular function	PROTEIN_KINASE_ACTIVITY	Genes annotated by the GO term GO:0004672. Catalysis of the phosphorylation of an amino acid residue in a protein, usually according to the reaction: a protein + ATP = a phosphoprotein + ADP.	4e-06	5.3e-05	6024	138 (%2.3)	1018	44 (%4.3)	ACVR1,ACVR1C,AKT1,AKT2,ALK,ATM,BCR,CCL4,CDK2,CDK3,CDK5,CHUK,DYRK1A,DYRK2,EGFR,EIF2AK2,ERBB2,FLT1,FLT4,FRK,IGF1R,IGF2R,ILK,IRAK2,KDR,KIT,MAP2K7,MAP3K10,MAP3K12,MAP3K9,MAPK1,MAPK12,MAPK14,MAPK8,MARK4,MET,PDGFRL,PRKACB,ROCK1,SGK1,STK11,TAF1,TIE1,TRIM27
1	Turquoise	GO molecular function	PROTEIN_KINASE_BINDING	Genes annotated by the GO term GO:0019901. Interacting selectively with a protein kinase, any enzyme that catalyzes the transfer of a phosphate group, usually from ATP, to a protein substrate.	0.000119	0.000941	6024	33 (%0.55)	1018	14 (%1.4)	APC,BCL10,CD24,CD4,CDKN2A,CDKN2B,ITGB2,MAP2K7,MAP3K12,MAPK8IP1,PRDX3,PTPRC,SOCS1,TOP2B
1	Turquoise	GO molecular function	PROTEIN_KINASE_INHIBITOR_ACTIVITY	Genes annotated by the GO term GO:0004860. Stops, prevents or reduces the activity of a protein kinase, an enzyme which phosphorylates a protein.	3e-06	4.7e-05	6024	13 (%0.22)	1018	9 (%0.88)	CDKN1A,CDKN1B,CDKN1C,CDKN2A,CDKN2B,MAPK8IP1,SFN,SOCS1,SOCS3
1	Turquoise	GO molecular function	PROTEIN_KINASE_REGULATOR_ACTIVITY	Genes annotated by the GO term GO:0019887. Modulates the activity of a protein kinase, an enzyme which phosphorylates a protein.	9e-06	0.000118	6024	22 (%0.37)	1018	12 (%1.2)	APC,CD24,CDKN1A,CDKN1B,CDKN1C,CDKN2A,CDKN2B,MAPK8IP1,PRKAR1A,SFN,SOCS1,SOCS3
1	Turquoise	GO molecular function	PROTEIN_SERINE_THREONINE_KINASE_ACTIVITY	Genes annotated by the GO term GO:0004674. Catalysis of the reaction: ATP + a protein serine/threonine = ADP + protein serine/threonine phosphate.	0.000201	0.00145	6024	89 (%1.5)	1018	28 (%2.8)	ACVR1,ACVR1C,AKT1,AKT2,ATM,BCR,CDK2,CDK3,CDK5,CHUK,DYRK1A,DYRK2,EIF2AK2,ILK,IRAK2,MAP3K10,MAP3K12,MAP3K9,MAPK1,MAPK12,MAPK14,MAPK8,MARK4,PRKACB,ROCK1,SGK1,STK11,TAF1
1	Turquoise	GO molecular function	PROTEIN_TYROSINE_KINASE_ACTIVITY	Genes annotated by the GO term GO:0004713. Catalysis of the reaction: ATP + a protein tyrosine = ADP + protein tyrosine phosphate.	2.9e-05	0.00031	6024	40 (%0.66)	1018	17 (%1.7)	ALK,CCL4,DYRK1A,DYRK2,EGFR,ERBB2,FLT1,FLT4,FRK,IGF1R,IGF2R,KDR,KIT,MET,PDGFRL,TIE1,TRIM27
1	Turquoise	GO molecular function	PROTEIN_TYROSINE_PHOSPHATASE_ACTIVITY	Genes annotated by the GO term GO:0004725. Catalysis of the reaction: protein tyrosine phosphate + H2O = protein tyrosine + phosphate.	0.012797	0.04479	6024	28 (%0.46)	1018	9 (%0.88)	DUSP8,PTEN,PTPN1,PTPN3,PTPRC,PTPRH,PTPRO,PTPRU,TPTE
1	Turquoise	GO molecular function	RECEPTOR_ACTIVITY	Genes annotated by the GO term GO:0004872. Combining with an extracellular or intracellular messenger to initiate a change in cell activity.	0	0	6024	239 (%4)	1018	75 (%7.4)	ABCA1,ACVR1,ACVR1C,AGER,AHR,ALK,ANPEP,AR,CCR5,CCR6,CD28,CD4,CD69,CLDN4,CXCR4,EGFR,ESR2,FLT1,FLT4,FZD7,GALR2,GHR,HLA-DQA1,HLA-F,ICAM1,IGF1R,IGF2R,IGSF1,IL10RB,IL6R,IL7R,ITGAX,ITPR1,ITPR2,KDR,KLRA1,KLRK1,LDLR,LGALS3BP,LIFR,LRP1,LRP6,MC3R,MCC,MET,NPY6R,NR3C1,OSMR,PDGFRL,PPARD,PTCH1,PTPRC,PTPRH,PTPRO,PTPRU,SCARB1,SLC1A5,SMO,SSTR1,SSTR2,SSTR3,SSTR4,SSTR5,THRA,THRB,TIE1,TNFRSF10A,TNFRSF10C,TNFRSF1B,TNF…
1	Turquoise	GO molecular function	RECEPTOR_BINDING	Genes annotated by the GO term GO:0005102. Interacting selectively with one or more specific sites on a receptor molecule, a macromolecule that undergoes combination with a hormone, neurotransmitter, drug or intracellular messenger to initiate a change in cell function.	0	0	6024	188 (%3.1)	1018	74 (%7.3)	ADCYAP1,ANGPT1,ANGPT2,ANXA1,ARNT2,BDNF,C3,C5,CCL11,CCL13,CCL16,CCL20,CCL4,CCL8,CCR2,CD40LG,CDK5,CNTF,CRH,CSF2,CSF3,CTF1,CX3CL1,CXCL11,CXCL12,CXCL6,CXCL9,DBI,EFNB1,EGF,ERBB2,FADD,FGF3,GH1,GNRH1,GRP,IFNG,IGF2,IL2,IL21,IL3,IL4,IL5,IL8,INS,IRS1,JAK2,MBL2,MIF,NCOR2,NRIP1,NUDT6,OSM,PGF,PIK3R1,POMC,PRL,PROK2,PSMC5,PTH,RASA1,SAA1,SOCS1,SOCS2,SORBS1,SST,TGFB1,TGFB2,TMED1,TNF,TRH,VEGFA,VIP,XCL1
1	Turquoise	GO molecular function	RECEPTOR_SIGNALING_PROTEIN_ACTIVITY	Genes annotated by the GO term GO:0005057.	0	4e-06	6024	45 (%0.75)	1018	22 (%2.2)	ACVR1,ACVR1C,ALK,ARNT,CCL4,CD19,CDK5,CDKN1B,ERBB2,IRAK2,IRS1,KIT,MAP3K10,MAP3K9,MAPK1,MAPK12,MAPK14,MAPK8,SOCS2,STAT1,STAT2,STAT3
1	Turquoise	GO molecular function	RECEPTOR_SIGNALING_PROTEIN_SERINE_THREONINE_KINASE_ACTIVITY	Genes annotated by the GO term GO:0004702.	0.000113	0.000923	6024	17 (%0.28)	1018	9 (%0.88)	ACVR1,ACVR1C,IRAK2,MAP3K10,MAP3K9,MAPK1,MAPK12,MAPK14,MAPK8
1	Turquoise	GO molecular function	RHODOPSIN_LIKE_RECEPTOR_ACTIVITY	Genes annotated by the GO term GO:0001584. A G-protein coupled receptor that is structurally/functionally related to the rhodopsin receptor.	0.012151	0.04479	6024	36 (%0.6)	1018	11 (%1.1)	GALR2,MC3R,NPY6R,PDGFRL,SSTR1,SSTR2,SSTR3,SSTR4,SSTR5,TRHR,TSHR
1	Turquoise	GO molecular function	RNA_POLYMERASE_II_TRANSCRIPTION_FACTOR_ACTIVITY	Genes annotated by the GO term GO:0003702. Functions to initiate or regulate RNA polymerase II transcription.	0.008869	0.034992	6024	83 (%1.4)	1018	22 (%2.2)	ATF2,ATF4,ATF6,CIITA,CSDA,CTCF,DBP,FOS,GFI1B,GTF2B,HIF1A,HNF4A,IRF7,MYOD1,NFAT5,SRF,TCF7L2,TEF,USF1,USF2,ZFHX3,ZNF148
1	Turquoise	GO molecular function	SEQUENCE_SPECIFIC_DNA_BINDING	Genes annotated by the GO term GO:0043565. Interacting selectively with DNA of a specific nucleotide composition, e.g. GC-rich DNA binding, or with a specific sequence motif or type of DNA e.g. promotor binding or rDNA binding.	0.012797	0.04479	6024	28 (%0.46)	1018	9 (%0.88)	FOXF1,MBD2,MBD4,SMAD4,SP1,TERF1,TERF2,TERT,TINF2
1	Turquoise	GO molecular function	SPECIFIC_RNA_POLYMERASE_II_TRANSCRIPTION_FACTOR_ACTIVITY	Genes annotated by the GO term GO:0003704. Functions to enable the transcription of specific, or specific sets, of genes by RNA polymerase II.	0.010763	0.040662	6024	16 (%0.27)	1018	6 (%0.59)	ATF4,FOS,GFI1B,IRF7,USF1,ZNF148
1	Turquoise	GO molecular function	TRANSCRIPTION_ACTIVATOR_ACTIVITY	Genes annotated by the GO term GO:0016563. Any transcription regulator activity required for initiation or upregulation of transcription.	0.001235	0.007168	6024	85 (%1.4)	1018	25 (%2.5)	APEX1,ARNT,ATF2,ATF4,ATF6,BCL10,BRCA2,CDH1,CIITA,DYRK1B,ERCC2,ESR2,GLI1,MYOD1,NKX2-1,NR1H4,NR1I2,NR2C2,NRIP1,RSF1,SP1,TFDP1,TGFB1,TP63,ZNF148
1	Turquoise	GO molecular function	TRANSCRIPTION_COFACTOR_ACTIVITY	Genes annotated by the GO term GO:0003712. The function that links a sequence-specific transcription factor to the core RNA polymerase II complex but does not bind DNA itself.	0.008969	0.034992	6024	116 (%1.9)	1018	29 (%2.8)	APEX1,ARNT,ATF2,ATF3,ATF6,BCL10,C19orf2,CBX4,CIITA,CSDA,CTCF,DYRK1B,ESR2,KCNJ5,MXI1,MYOD1,NCOR2,NR0B2,NR1H4,NR1I2,NR2C2,NRIP1,PAWR,PIAS1,PSMC5,RELB,TFDP1,TGIF1,THRB
1	Turquoise	GO molecular function	TRANSCRIPTION_COREPRESSOR_ACTIVITY	Genes annotated by the GO term GO:0003714. The function of a transcription cofactor that represses transcription from a RNA polymerase II promoter; does not bind DNA itself.	0.000865	0.005277	6024	50 (%0.83)	1018	17 (%1.7)	APEX1,ATF3,C19orf2,CBX4,CSDA,CTCF,KCNJ5,MXI1,NCOR2,NR0B2,NR1H4,NRIP1,PAWR,PIAS1,RELB,TGIF1,THRB
1	Turquoise	GO molecular function	TRANSCRIPTION_FACTOR_ACTIVITY	Genes annotated by the GO term GO:0003700. The function of binding to a specific DNA sequence in order to modulate transcription. The transcription factor may or may not also interact selectively with a protein or macromolecular complex.	0	1e-06	6024	143 (%2.4)	1018	50 (%4.9)	AHR,AR,ARNT,ARNT2,ATF1,ATF3,ATF4,ATF6,CDX2,CLOCK,CNBP,CTCF,E2F3,E2F4,ESR2,GATA3,HDAC1,HIF1A,HNF1A,HNF4A,KCNJ5,LZTS1,MYC,MYOD1,NFAT5,NFIC,NFKB1,NME2,NR1H4,NR2C2,NR3C1,POU3F1,POU5F1,RB1,RELB,RUNX3,SP1,STAT1,STAT3,STAT5A,STAT6,TFDP1,TGIF1,THRA,TP53,TP73,USF2,XBP1,YBX1,ZFHX3
1	Turquoise	GO molecular function	TRANSCRIPTION_FACTOR_BINDING	Genes annotated by the GO term GO:0008134. Interacting selectively with a transcription factor, any protein required to initiate or regulate transcription.	0.001587	0.008586	6024	155 (%2.6)	1018	40 (%3.9)	APEX1,ARNT,ARNT2,ATF2,ATF3,ATF6,BCL10,C19orf2,CBX4,CDKN2A,CIITA,CSDA,CTCF,DYRK1B,ESR2,HDAC1,HDAC9,HMGB1,KCNJ5,MXI1,MYOD1,MYST1,NCOR2,NR0B2,NR1H4,NR1I2,NR2C2,NRIP1,PAWR,PIAS1,PIAS3,PSMC5,RELB,SRF,STAT3,TFDP1,TGIF1,THRB,TLE1,VHL
1	Turquoise	GO molecular function	TRANSCRIPTION_REPRESSOR_ACTIVITY	Genes annotated by the GO term GO:0016564. Any transcription regulator activity that prevents or downregulates transcription.	0.000106	0.000905	6024	74 (%1.2)	1018	25 (%2.5)	APEX1,ATF3,C19orf2,CBX4,CSDA,CTCF,FOXN3,HDAC9,KCNJ5,MXI1,NCOR2,NR0B2,NR1H4,NR1I2,NRIP1,PAWR,PIAS1,PML,PPARD,RELB,RSF1,TGIF1,THRB,TP63,ZBTB7A
1	Turquoise	GO molecular function	TRANSFERASE_ACTIVITY__TRANSFERRING_GROUPS_OTHER_THAN_AMINO_ACYL_GROUPS	Genes annotated by the GO term GO:0016747. Catalysis of the transfer of an acyl group, other than amino-acyl, from one compound (donor) to another (acceptor).	0.002858	0.013508	6024	27 (%0.45)	1018	10 (%0.98)	BRCA2,CROT,DGAT1,LASS1,LRAT,MYST1,NAT1,NAT2,SOAT2,TAF1
1	Turquoise	GO molecular function	TRANSFERASE_ACTIVITY__TRANSFERRING_PHOSPHORUS_CONTAINING_GROUPS	Genes annotated by the GO term GO:0016772. Catalysis of the transfer of a phosphorus-containing group from one compound (donor) to another (acceptor).	0.001465	0.008108	6024	212 (%3.5)	1018	52 (%5.1)	ACVR1,ACVR1C,AK1,AKT1,AKT2,ALK,ATM,BCR,CCL4,CDK2,CDK3,CDK5,CHUK,DGKE,DYRK1A,DYRK2,EGFR,EIF2AK2,ERBB2,FLT1,FLT4,FRK,IGF1R,IGF2R,ILK,IRAK2,KDR,KIT,MAP2K7,MAP3K10,MAP3K12,MAP3K9,MAPK1,MAPK12,MAPK14,MAPK8,MARK4,MET,NME2,PCYT1A,PDGFRL,PIK3CA,PIK3CB,PRKACB,ROCK1,SGK1,STK11,TAF1,TEP1,TERT,TIE1,TRIM27
1	Turquoise	GO molecular function	TRANSITION_METAL_ION_BINDING	Genes annotated by the GO term GO:0046914. Interacting selectively with a transition metal ions; a transition metal is an element whose atom has an incomplete d-subshell of extranuclear electrons, or which gives rise to a cation or cations with an incomplete d-subshell. Transition metals often have more than one valency state. Biologically relevant transition metals include vanadium, manganese, i…	3e-05	0.00031	6024	58 (%0.96)	1018	22 (%2.2)	ABL1,AOC3,ATP7A,ATP7B,BRCA1,CA2,CD4,CTCF,DYRK2,MDM2,MMP1,MMP12,MMP14,MMP15,MMP2,MMP9,RASSF1,RPS27,S100A12,SIAH1,TP53,ZNF185
1	Turquoise	GO molecular function	TRANSMEMBRANE_RECEPTOR_ACTIVITY	Genes annotated by the GO term GO:0004888. Combining with an extracellular or intracellular messenger to initiate a change in cell activity, and spanning to the membrane of either the cell or an organelle.	1e-06	1.5e-05	6024	155 (%2.6)	1018	50 (%4.9)	ACVR1,ACVR1C,AGER,ALK,CD4,CD69,CLDN4,EGFR,FLT1,FLT4,FZD7,GALR2,GHR,HLA-DQA1,HLA-F,ICAM1,IGF1R,IGF2R,IL10RB,IL6R,IL7R,KDR,KLRA1,LDLR,LGALS3BP,LIFR,LRP6,MC3R,MET,NPY6R,OSMR,PDGFRL,PTPRC,PTPRH,PTPRO,PTPRU,SSTR1,SSTR2,SSTR3,SSTR4,SSTR5,TIE1,TNFRSF10A,TNFRSF10C,TNFRSF1B,TNFRSF25,TRHR,TRIM27,TSHR,VIPR1
1	Turquoise	GO molecular function	TRANSMEMBRANE_RECEPTOR_PROTEIN_KINASE_ACTIVITY	Genes annotated by the GO term GO:0019199.	0.000141	0.001084	6024	30 (%0.5)	1018	13 (%1.3)	ACVR1,ACVR1C,ALK,EGFR,FLT1,FLT4,IGF1R,IGF2R,KDR,MET,PDGFRL,TIE1,TRIM27
1	Turquoise	GO molecular function	TRANSMEMBRANE_RECEPTOR_PROTEIN_TYROSINE_KINASE_ACTIVITY	Genes annotated by the GO term GO:0004714. Catalysis of the reaction: ATP + a protein-L-tyrosine = ADP + a protein-L-tyrosine phosphate, to initiate a change in cell activity.	0.001092	0.006498	6024	28 (%0.46)	1018	11 (%1.1)	ALK,EGFR,FLT1,FLT4,IGF1R,IGF2R,KDR,MET,PDGFRL,TIE1,TRIM27
1	Turquoise	GO molecular function	ZINC_ION_BINDING	Genes annotated by the GO term GO:0008270. Interacting selectively with zinc (Zn) ions.	9.5e-05	0.000838	6024	43 (%0.71)	1018	17 (%1.7)	BRCA1,CA2,CD4,CTCF,MDM2,MMP1,MMP12,MMP14,MMP15,MMP2,MMP9,RASSF1,RPS27,S100A12,SIAH1,TP53,ZNF185
12	Magenta	KEGG pathways	HSA00450_SELENOAMINO_ACID_METABOLISM	na	0.000449	0.027134	6024	14 (%0.23)	166	3 (%1.8)	CARM1,PRMT3,PRMT6
12	Magenta	KEGG pathways	HSA00510_N_GLYCAN_BIOSYNTHESIS	na	0.001	0.033986	6024	17 (%0.28)	166	3 (%1.8)	ALG13,B4GALT1,DPM1
12	Magenta	KEGG pathways	HSA03030_DNA_POLYMERASE	na	0.000158	0.021457	6024	11 (%0.18)	166	3 (%1.8)	POLE2,POLE3,RFC5
12	Magenta	KEGG pathways	HSA03050_PROTEASOME	na	0.000599	0.027134	6024	15 (%0.25)	166	3 (%1.8)	PSMA2,PSMA5,PSMC3
14	Purple	KEGG pathways	HSA04612_ANTIGEN_PROCESSING_AND_PRESENTATION	na	0.00033	0.022443	6024	40 (%0.66)	144	5 (%3.5)	HLA-DMA,HLA-DOA,HLA-DPB1,HLA-DQA2,HLA-DQB1
14	Purple	KEGG pathways	HSA04940_TYPE_I_DIABETES_MELLITUS	na	7.6e-05	0.010278	6024	31 (%0.51)	144	5 (%3.5)	HLA-DMA,HLA-DOA,HLA-DPB1,HLA-DQA2,HLA-DQB1
16	Darkturquoise	GenMAPP	ATP_SYNTHESIS	na	0.000672	0.013121	6024	15 (%0.25)	72	2 (%2.8)	ATP5E,ATP6V1D
16	Darkturquoise	GenMAPP	TYPE_III_SECRETION_SYSTEM	na	0.000672	0.013121	6024	15 (%0.25)	72	2 (%2.8)	ATP5E,ATP6V1D
16	Darkturquoise	GenMAPP	FLAGELLAR_ASSEMBLY	na	0.000672	0.013121	6024	15 (%0.25)	72	2 (%2.8)	ATP5E,ATP6V1D
16	Darkturquoise	GenMAPP	PHOTOSYNTHESIS	na	0.00082	0.013121	6024	16 (%0.27)	72	2 (%2.8)	ATP5E,ATP6V1D
16	Darkturquoise	GenMAPP	RIBOSOMAL_PROTEINS	na	5e-06	0.000384	6024	58 (%0.96)	72	6 (%8.3)	RPL23,RPL41,RPL7,RPLP1,RPS11,RPS3A
16	Darkturquoise	GenMAPP	OXIDATIVE_PHOSPHORYLATION	na	0.001931	0.025747	6024	45 (%0.75)	72	3 (%4.2)	ATP5E,ATP6V1D,COX5B
16	Darkturquoise	KEGG pathways	HSA03010_RIBOSOME	na	1.7e-05	0.002341	6024	47 (%0.78)	72	5 (%6.9)	RPL10A,RPL41,RPL7,RPS11,RPS3A
16	Darkturquoise	GO molecular function	STRUCTURAL_CONSTITUENT_OF_RIBOSOME	Genes annotated by the GO term GO:0003735. The action of a molecule that contributes to the structural integrity of the ribosome.	4.3e-05	0.010257	6024	55 (%0.91)	72	5 (%6.9)	RPL41,RPL7,RPLP1,RPS11,RPS3A
18	Mediumpurple3	KEGG pathways	HSA02010_ABC_TRANSPORTERS_GENERAL	na	0.000301	0.04091	6024	27 (%0.45)	30	2 (%6.7)	ABCB6,ABCD3
19	Blue	GenMAPP	CELL_CYCLE_KEGG	na	0.000998	0.039917	6024	62 (%1)	481	12 (%2.5)	CCNA2,E2F2,ESPL1,MCM3,MCM4,MCM5,MCM6,ORC3L,PLK1,PRKDC,PTTG1,SKP2
19	Blue	GenMAPP	G1_TO_S_CELL_CYCLE_REACTOME	na	0.000764	0.039917	6024	46 (%0.76)	481	10 (%2.1)	CDK7,CDKN2C,E2F2,MCM3,MCM4,MCM5,MCM6,ORC3L,PRIM1,PRIM2
19	Blue	GenMAPP	DNA_REPLICATION_REACTOME	na	0.001634	0.04358	6024	36 (%0.6)	481	8 (%1.7)	MCM3,MCM4,MCM5,MCM6,ORC3L,POLD1,PRIM1,PRIM2
2	Paleturquoise	GenMAPP	TRYPTOPHAN_METABOLISM	na	4.6e-05	0.003714	6024	43 (%0.71)	57	4 (%7)	CYP2J2,EHHADH,KMO,MAOB
2	Paleturquoise	GenMAPP	CHOLESTEROL_BIOSYNTHESIS	na	0.004581	0.043707	6024	11 (%0.18)	57	1 (%1.8)	SC4MOL
2	Paleturquoise	GenMAPP	MITOCHONDRIAL_FATTY_ACID_BETAOXIDATION	na	0.000412	0.008245	6024	16 (%0.27)	57	2 (%3.5)	ACADVL,EHHADH
2	Paleturquoise	GenMAPP	ONE_CARBON_POOL_BY_FOLATE	na	0.005463	0.043707	6024	12 (%0.2)	57	1 (%1.8)	SHMT1
2	Paleturquoise	GenMAPP	VALINE_LEUCINE_AND_ISOLEUCINE_DEGRADATION	na	0.000213	0.005672	6024	32 (%0.53)	57	3 (%5.3)	ALDH6A1,EHHADH,MUT
2	Paleturquoise	GenMAPP	BUTANOATE_METABOLISM	na	0.000947	0.012623	6024	21 (%0.35)	57	2 (%3.5)	BDH1,EHHADH
2	Paleturquoise	GenMAPP	PROPANOATE_METABOLISM	na	0.000108	0.004301	6024	27 (%0.45)	57	3 (%5.3)	ALDH6A1,EHHADH,MUT
2	Paleturquoise	GenMAPP	GLYCINE_SERINE_AND_THREONINE_METABOLISM	na	0.00179	0.020454	6024	26 (%0.43)	57	2 (%3.5)	MAOB,SHMT1
2	Paleturquoise	GenMAPP	LYSINE_DEGRADATION	na	0.000699	0.011185	6024	19 (%0.32)	57	2 (%3.5)	EHHADH,SHMT1
2	Paleturquoise	GenMAPP	UBIQUINONE_BIOSYNTHESIS	na	0.005463	0.043707	6024	12 (%0.2)	57	1 (%1.8)	NDUFV2
2	Paleturquoise	KEGG pathways	HSA00071_FATTY_ACID_METABOLISM	na	0.000511	0.009928	6024	40 (%0.66)	57	3 (%5.3)	ACADVL,ALDH7A1,EHHADH
2	Paleturquoise	KEGG pathways	HSA00120_BILE_ACID_BIOSYNTHESIS	na	0.002992	0.033913	6024	31 (%0.51)	57	2 (%3.5)	ALDH7A1,SOAT1
2	Paleturquoise	KEGG pathways	HSA00220_UREA_CYCLE_AND_METABOLISM_OF_AMINO_GROUPS	na	0.001244	0.018796	6024	23 (%0.38)	57	2 (%3.5)	ALDH7A1,MAOB
2	Paleturquoise	KEGG pathways	HSA00260_GLYCINE_SERINE_AND_THREONINE_METABOLISM	na	0.003904	0.040847	6024	34 (%0.56)	57	2 (%3.5)	MAOB,SHMT1
2	Paleturquoise	KEGG pathways	HSA00280_VALINE_LEUCINE_AND_ISOLEUCINE_DEGRADATION	na	2.2e-05	0.00147	6024	37 (%0.61)	57	4 (%7)	ALDH6A1,ALDH7A1,EHHADH,MUT
2	Paleturquoise	KEGG pathways	HSA00310_LYSINE_DEGRADATION	na	0.000164	0.005589	6024	30 (%0.5)	57	3 (%5.3)	ALDH7A1,EHHADH,SHMT1
2	Paleturquoise	KEGG pathways	HSA00340_HISTIDINE_METABOLISM	na	0.00179	0.02434	6024	26 (%0.43)	57	2 (%3.5)	ALDH7A1,MAOB
2	Paleturquoise	KEGG pathways	HSA00380_TRYPTOPHAN_METABOLISM	na	3.2e-05	0.00147	6024	40 (%0.66)	57	4 (%7)	ALDH7A1,EHHADH,KMO,MAOB
2	Paleturquoise	KEGG pathways	HSA00410_BETA_ALANINE_METABOLISM	na	0.000699	0.011884	6024	19 (%0.32)	57	2 (%3.5)	ALDH7A1,EHHADH
2	Paleturquoise	KEGG pathways	HSA00531_GLYCOSAMINOGLYCAN_DEGRADATION	na	0.004581	0.04153	6024	11 (%0.18)	57	1 (%1.8)	SPAM1
2	Paleturquoise	KEGG pathways	HSA00632_BENZOATE_DEGRADATION_VIA_COA_LIGATION	na	0.006418	0.045937	6024	13 (%0.22)	57	1 (%1.8)	EHHADH
2	Paleturquoise	KEGG pathways	HSA00640_PROPANOATE_METABOLISM	na	3e-06	0.000397	6024	25 (%0.42)	57	4 (%7)	ALDH6A1,ALDH7A1,EHHADH,MUT
2	Paleturquoise	KEGG pathways	HSA00641_3_CHLOROACRYLIC_ACID_DEGRADATION	na	0.005463	0.043707	6024	12 (%0.2)	57	1 (%1.8)	ALDH7A1
2	Paleturquoise	KEGG pathways	HSA00650_BUTANOATE_METABOLISM	na	0.00024	0.006537	6024	33 (%0.55)	57	3 (%5.3)	ALDH7A1,BDH1,EHHADH
2	Paleturquoise	KEGG pathways	HSA00670_ONE_CARBON_POOL_BY_FOLATE	na	0.006418	0.045937	6024	13 (%0.22)	57	1 (%1.8)	SHMT1
2	Paleturquoise	KEGG pathways	HSA00903_LIMONENE_AND_PINENE_DEGRADATION	na	0.000497	0.009928	6024	17 (%0.28)	57	2 (%3.5)	ALDH7A1,EHHADH
2	Paleturquoise	KEGG pathways	HSA00930_CAPROLACTAM_DEGRADATION	na	0.005463	0.043707	6024	12 (%0.2)	57	1 (%1.8)	EHHADH
2	Paleturquoise	KEGG pathways	HSA03030_DNA_POLYMERASE	na	0.004581	0.04153	6024	11 (%0.18)	57	1 (%1.8)	POLD4
2	Paleturquoise	KEGG pathways	HSA04610_COMPLEMENT_AND_COAGULATION_CASCADES	na	0.002227	0.027538	6024	59 (%0.98)	57	3 (%5.3)	C4A,KLKB1,PROS1
2	Paleturquoise	GO molecular function	METHYLTRANSFERASE_ACTIVITY	Genes annotated by the GO term GO:0008168. Catalysis of the transfer of a methyl group to an acceptor molecule.	0.000817	0.027776	6024	20 (%0.33)	57	2 (%3.5)	NNMT,TPMT
2	Paleturquoise	GO molecular function	MONOOXYGENASE_ACTIVITY	Genes annotated by the GO term GO:0004497. Catalysis of the incorporation of one atom from molecular oxygen into a compound and the reduction of the other atom of oxygen to water.	3.8e-05	0.004552	6024	21 (%0.35)	57	3 (%5.3)	CYP2J2,KMO,SC4MOL
2	Paleturquoise	GO molecular function	OXIDOREDUCTASE_ACTIVITY	Genes annotated by the GO term GO:0016491. Catalysis of an oxidation-reduction (redox) reaction, a reversible chemical reaction in which the oxidation state of an atom or atoms within a molecule is altered. One substrate acts as a hydrogen or electron donor and becomes oxidized, while the other acts as hydrogen or electron acceptor and becomes reduced.	2e-06	0.000521	6024	202 (%3.4)	57	10 (%18)	ACADVL,ALDH6A1,ALDH7A1,BDH1,CP,CYP2J2,EHHADH,KMO,MAOB,SC4MOL
2	Paleturquoise	GO molecular function	OXIDOREDUCTASE_ACTIVITY__ACTING_ON_THE_ALDEHYDE_OR_OXO_GROUP_OF_DONORS	Genes annotated by the GO term GO:0016903. Catalysis of an oxidation-reduction (redox) reaction in which an aldehyde or ketone (oxo) group acts as a hydrogen or electron donor and reduces a hydrogen or electron acceptor.	0.000497	0.019723	6024	17 (%0.28)	57	2 (%3.5)	ALDH6A1,ALDH7A1
2	Paleturquoise	GO molecular function	OXIDOREDUCTASE_ACTIVITY__ACTING_ON_THE_ALDEHYDE_OR_OXO_GROUP_OF_DONORS__NAD_OR_NADP_AS_ACCEPTOR	Genes annotated by the GO term GO:0016620. Catalysis of an oxidation-reduction (redox) reaction in which an aldehyde or ketone (oxo) group acts as a hydrogen or electron donor and reduces NAD or NADP.	0.000215	0.010226	6024	13 (%0.22)	57	2 (%3.5)	ALDH6A1,ALDH7A1
2	Paleturquoise	GO molecular function	OXIDOREDUCTASE_ACTIVITY_GO_0016705	Genes annotated by the GO term GO:0016705. Catalysis of an oxidation-reduction (redox) reaction in which hydrogen or electrons are transferred from each of two donors, and molecular oxygen is reduced or incorporated into a donor.	7.9e-05	0.006236	6024	25 (%0.42)	57	3 (%5.3)	CYP2J2,KMO,SC4MOL
2	Paleturquoise	GO molecular function	PATTERN_BINDING	Genes annotated by the GO term GO:0001871. Interacting selectively with a repeating or polymeric structure, such as a polysaccharide or peptidoglycan.	0.001594	0.042149	6024	25 (%0.42)	57	2 (%3.5)	CD14,TGFBR3
2	Paleturquoise	GO molecular function	S_ADENOSYLMETHIONINE_DEPENDENT_METHYLTRANSFERASE_ACTIVITY	Genes annotated by the GO term GO:0008757. Catalysis of the transfer of a methyl group from S-adenosyl-L-methionine to a substrate.	0.000126	0.007474	6024	11 (%0.18)	57	2 (%3.5)	NNMT,TPMT
2	Paleturquoise	GO molecular function	TRANSFERASE_ACTIVITY__TRANSFERRING_ONE_CARBON_GROUPS	Genes annotated by the GO term GO:0016741. Catalysis of the transfer of a one-carbon group from one compound (donor) to another (acceptor).	0.000947	0.028165	6024	21 (%0.35)	57	2 (%3.5)	NNMT,TPMT
20	Yellowgreen	GO molecular function	ACID_AMINO_ACID_LIGASE_ACTIVITY	Genes annotated by the GO term GO:0016881. Catalysis of the ligation of an acid to an amino acid via a carbon-nitrogen bond with concomitant breakage of a diphosphate linkage, usually in a nucleoside triphosphate.	0.001021	0.040483	6024	26 (%0.43)	47	2 (%4.3)	CDC23,UBE2D2
20	Yellowgreen	GO molecular function	RNA_BINDING	Genes annotated by the GO term GO:0003723. Interacting selectively with an RNA molecule or a portion thereof.	0.000805	0.039469	6024	144 (%2.4)	47	5 (%11)	FUS,PSMA1,RPS10,RPS7,TXNL4A
20	Yellowgreen	GO molecular function	SMALL_CONJUGATING_PROTEIN_LIGASE_ACTIVITY	Genes annotated by the GO term GO:0019787. Catalysis of ATP-dependent isopeptide bond formation between the carboxy-terminal residues of a small conjugating protein such as ubiquitin or a ubiquitin-like protein, and a substrate lysine residue.	0.000707	0.039469	6024	23 (%0.38)	47	2 (%4.3)	CDC23,UBE2D2
20	Yellowgreen	GO molecular function	SMALL_PROTEIN_CONJUGATING_ENZYME_ACTIVITY	Genes annotated by the GO term GO:0008639. Catalysis of the covalent attachment of small proteins, such as ubiquitin or ubiquitin-like proteins, to lysine residues on a target protein. This function may be performed alone or in conjunction with an E3, ubiquitin-like protein ligase.	0.000803	0.039469	6024	24 (%0.4)	47	2 (%4.3)	CDC23,UBE2D2
20	Yellowgreen	GO molecular function	STRUCTURAL_CONSTITUENT_OF_RIBOSOME	Genes annotated by the GO term GO:0003735. The action of a molecule that contributes to the structural integrity of the ribosome.	0.000829	0.039469	6024	55 (%0.91)	47	3 (%6.4)	MRPS14,RPS10,RPS7
20	Yellowgreen	GO molecular function	UBIQUITIN_PROTEIN_LIGASE_ACTIVITY	Genes annotated by the GO term GO:0004842. Catalysis of the reaction: ATP + ubiquitin + protein lysine = AMP + diphosphate + protein N-ubiquityllysine.	0.000707	0.039469	6024	23 (%0.38)	47	2 (%4.3)	CDC23,UBE2D2
22	Midnightblue	KEGG pathways	HSA00100_BIOSYNTHESIS_OF_STEROIDS	na	8.2e-05	0.011089	6024	15 (%0.25)	99	3 (%3)	GGCX,SC5DL,TM7SF2
22	Midnightblue	KEGG pathways	HSA04080_NEUROACTIVE_LIGAND_RECEPTOR_INTERACTION	na	0.000191	0.013013	6024	74 (%1.2)	99	6 (%6.1)	ADRA2B,CALCR,FSHB,GCGR,GRM5,LPAR2
24	Skyblue3	GenMAPP	NITROGEN_METABOLISM	na	0.002457	0.049149	6024	13 (%0.22)	35	1 (%2.9)	AMT
24	Skyblue3	GenMAPP	CHOLESTEROL_BIOSYNTHESIS	na	0.001746	0.049149	6024	11 (%0.18)	35	1 (%2.9)	MVK
24	Skyblue3	GenMAPP	ONE_CARBON_POOL_BY_FOLATE	na	0.002087	0.049149	6024	12 (%0.2)	35	1 (%2.9)	AMT
24	Skyblue3	GenMAPP	ANDROGEN_AND_ESTROGEN_METABOLISM	na	0.002457	0.049149	6024	13 (%0.22)	35	1 (%2.9)	UGT2B15
26	Darkred	GenMAPP	GLUCONEOGENESIS	na	0.002202	0.035239	6024	41 (%0.68)	82	3 (%3.7)	ALDH3B1,ALDH3B2,ENO2
26	Darkred	GenMAPP	PHENYLALANINE_METABOLISM	na	0.000983	0.035239	6024	15 (%0.25)	82	2 (%2.4)	ALDH3B1,ALDH3B2
26	Darkred	GenMAPP	GLYCOLYSIS	na	0.002202	0.035239	6024	41 (%0.68)	82	3 (%3.7)	ALDH3B1,ALDH3B2,ENO2
26	Darkred	GenMAPP	HISTIDINE_METABOLISM	na	0.001712	0.035239	6024	18 (%0.3)	82	2 (%2.4)	ALDH3B1,ALDH3B2
26	Darkred	GenMAPP	TYROSINE_METABOLISM	na	0.000325	0.025963	6024	25 (%0.42)	82	3 (%3.7)	ALDH3B1,ALDH3B2,DBH
26	Darkred	KEGG pathways	HSA00350_TYROSINE_METABOLISM	na	0.000112	0.005073	6024	36 (%0.6)	82	4 (%4.9)	ALDH3B1,ALDH3B2,DBH,SH3GLB1
26	Darkred	KEGG pathways	HSA00360_PHENYLALANINE_METABOLISM	na	5.1e-05	0.004946	6024	16 (%0.27)	82	3 (%3.7)	ALDH3B1,ALDH3B2,SH3GLB1
26	Darkred	KEGG pathways	HSA00564_GLYCEROPHOSPHOLIPID_METABOLISM	na	7.3e-05	0.004946	6024	33 (%0.55)	82	4 (%4.9)	DGKI,PLA2G6,PLD2,SH3GLB1
27	Brown4	GenMAPP	CIRCADIAN_EXERCISE	na	0.000373	0.029861	6024	30 (%0.5)	29	2 (%6.9)	EIF4G2,G0S2
27	Brown4	KEGG pathways	HSA04340_HEDGEHOG_SIGNALING_PATHWAY	na	0.000108	0.014613	6024	20 (%0.33)	29	2 (%6.9)	GLI2,WNT11
27	Brown4	KEGG pathways	HSA05217_BASAL_CELL_CARCINOMA	na	0.000215	0.014613	6024	25 (%0.42)	29	2 (%6.9)	GLI2,WNT11
29	Bisque4	GenMAPP	RIBOSOMAL_PROTEINS	na	0.000176	0.014077	6024	58 (%0.96)	30	3 (%10)	RPL24,RPL31,RPS25
29	Bisque4	KEGG pathways	HSA03010_RIBOSOME	na	7.7e-05	0.007301	6024	47 (%0.78)	30	3 (%10)	RPL24,RPL31,RPS25
29	Bisque4	KEGG pathways	HSA04520_ADHERENS_JUNCTION	na	0.000124	0.007301	6024	53 (%0.88)	30	3 (%10)	ACP1,CSNK2A2,EP300
29	Bisque4	KEGG pathways	HSA05040_HUNTINGTONS_DISEASE	na	0.000161	0.007301	6024	22 (%0.37)	30	2 (%6.7)	EP300,UBE2K
29	Bisque4	GO molecular function	ACETYLTRANSFERASE_ACTIVITY	Genes annotated by the GO term GO:0016407. Catalysis of the transfer of an acetyl group to an acceptor molecule.	0.002102	0.041697	6024	14 (%0.23)	30	1 (%3.3)	EP300
29	Bisque4	GO molecular function	AMINE_TRANSMEMBRANE_TRANSPORTER_ACTIVITY	Genes annotated by the GO term GO:0005275. Catalysis of the transfer of amines, including polyamines, from one side of the membrane to the other. Amines are organic compounds that are weakly basic in character and contain an amino (-NH2) or substituted amino group.	0.003491	0.047854	6024	18 (%0.3)	30	1 (%3.3)	SLC6A5
29	Bisque4	GO molecular function	AMINO_ACID_TRANSMEMBRANE_TRANSPORTER_ACTIVITY	Genes annotated by the GO term GO:0015171. Catalysis of the transfer of amino acids from one side of a membrane to the other. Amino acids are organic molecules that contain an amino group and can combine in linear arrays to form proteins in living organisms.	0.001534	0.041697	6024	12 (%0.2)	30	1 (%3.3)	SLC6A5
29	Bisque4	GO molecular function	ATP_DEPENDENT_HELICASE_ACTIVITY	Genes annotated by the GO term GO:0008026. Catalysis of the reaction: ATP + H2O = ADP + phosphate to drive the unwinding of a DNA or RNA helix.	0.002755	0.047854	6024	16 (%0.27)	30	1 (%3.3)	DDX18
29	Bisque4	GO molecular function	GTPASE_REGULATOR_ACTIVITY	Genes annotated by the GO term GO:0030695. Modulates the rate of GTP hydrolysis by a GTPase.	0.003619	0.047854	6024	63 (%1)	30	2 (%6.7)	GBF1,NET1
29	Bisque4	GO molecular function	GUANYL_NUCLEOTIDE_EXCHANGE_FACTOR_ACTIVITY	Genes annotated by the GO term GO:0005085. Stimulates the exchange of guanyl nucleotides by a GTPase. Under normal cellular physiological conditions, the concentration of GTP is higher than that of GDP, favoring the replacement of GDP by GTP in association with the GTPase.	8.6e-05	0.017008	6024	18 (%0.3)	30	2 (%6.7)	GBF1,NET1
29	Bisque4	GO molecular function	KINASE_ACTIVITY	Genes annotated by the GO term GO:0016301. Catalysis of the transfer of a phosphate group, usually from ATP, to a substrate molecule.	0.001974	0.041697	6024	185 (%3.1)	30	4 (%13)	CSNK2A2,ERBB3,MAPK6,PHKA2
29	Bisque4	GO molecular function	N_ACETYLTRANSFERASE_ACTIVITY	Genes annotated by the GO term GO:0008080. Catalysis of the transfer of an acetyl group to a nitrogen atom on the acceptor molecule.	0.001534	0.041697	6024	12 (%0.2)	30	1 (%3.3)	EP300
29	Bisque4	GO molecular function	N_ACYLTRANSFERASE_ACTIVITY	Genes annotated by the GO term GO:0016410. Catalysis of the transfer of an acyl group to a nitrogen atom on the acceptor molecule.	0.001808	0.041697	6024	13 (%0.22)	30	1 (%3.3)	EP300
29	Bisque4	GO molecular function	PHOSPHORIC_MONOESTER_HYDROLASE_ACTIVITY	Genes annotated by the GO term GO:0016791. Catalysis of the hydrolysis of phosphoric monoesters, releasing inorganic phosphate.	0.003003	0.047854	6024	59 (%0.98)	30	2 (%6.7)	ACP1,NT5E
29	Bisque4	GO molecular function	PHOSPHOTRANSFERASE_ACTIVITY__ALCOHOL_GROUP_AS_ACCEPTOR	Genes annotated by the GO term GO:0016773. Catalysis of the transfer of a phosphorus-containing group from one compound (donor) to an alcohol group (acceptor).	0.001219	0.041697	6024	166 (%2.8)	30	4 (%13)	CSNK2A2,ERBB3,MAPK6,PHKA2
29	Bisque4	GO molecular function	PROTEIN_KINASE_ACTIVITY	Genes annotated by the GO term GO:0004672. Catalysis of the phosphorylation of an amino acid residue in a protein, usually according to the reaction: a protein + ATP = a phosphoprotein + ADP.	0.000527	0.038117	6024	138 (%2.3)	30	4 (%13)	CSNK2A2,ERBB3,MAPK6,PHKA2
29	Bisque4	GO molecular function	PROTEIN_SERINE_THREONINE_KINASE_ACTIVITY	Genes annotated by the GO term GO:0004674. Catalysis of the reaction: ATP + a protein serine/threonine = ADP + protein serine/threonine phosphate.	0.00091	0.041697	6024	89 (%1.5)	30	3 (%10)	CSNK2A2,MAPK6,PHKA2
29	Bisque4	GO molecular function	RNA_BINDING	Genes annotated by the GO term GO:0003723. Interacting selectively with an RNA molecule or a portion thereof.	0.000641	0.038117	6024	144 (%2.4)	30	4 (%13)	RPL24,RPL31,RPS25,TIAL1
29	Bisque4	GO molecular function	RNA_HELICASE_ACTIVITY	Genes annotated by the GO term GO:0003724. Catalysis of the unwinding of an RNA helix.	0.001808	0.041697	6024	13 (%0.22)	30	1 (%3.3)	DDX18
29	Bisque4	GO molecular function	STRUCTURAL_CONSTITUENT_OF_RIBOSOME	Genes annotated by the GO term GO:0003735. The action of a molecule that contributes to the structural integrity of the ribosome.	0.000143	0.017008	6024	55 (%0.91)	30	3 (%10)	RPL24,RPL31,RPS25
29	Bisque4	GO molecular function	SYMPORTER_ACTIVITY	Genes annotated by the GO term GO:0015293. Enables the active transport of a solute across a membrane by a mechanism whereby two or more species are transported together in the same direction in a tightly coupled process not directly linked to a form of energy other than chemiosmotic energy.	0.003491	0.047854	6024	18 (%0.3)	30	1 (%3.3)	SLC6A5
29	Bisque4	GO molecular function	TRANSFERASE_ACTIVITY__TRANSFERRING_PHOSPHORUS_CONTAINING_GROUPS	Genes annotated by the GO term GO:0016772. Catalysis of the transfer of a phosphorus-containing group from one compound (donor) to another (acceptor).	0.003575	0.047854	6024	212 (%3.5)	30	4 (%13)	CSNK2A2,ERBB3,MAPK6,PHKA2
3	Brown	GenMAPP	KREBS_TCA_CYCLE	na	0.000621	0.01241	6024	21 (%0.35)	456	6 (%1.3)	CS,FH,IDH3A,MDH2,PDK2,SDHC
3	Brown	GenMAPP	RIBOSOMAL_PROTEINS	na	7.6e-05	0.002337	6024	58 (%0.96)	456	13 (%2.9)	RPL13A,RPL21,RPL27A,RPL38,RPL39,RPL6,RPLP0,RPS17,RPS18,RPS24,RPS27A,UBA52,UBC
3	Brown	GenMAPP	PURINE_METABOLISM	na	0.001747	0.027947	6024	61 (%1)	456	11 (%2.4)	ADSS,ATP5C1,ATP5H,ATP5J,ATP5J2,GUK1,PKLR,POLR2J,POLR2K,POLR2L,PRPS1
3	Brown	GenMAPP	OXIDATIVE_PHOSPHORYLATION	na	8.8e-05	0.002337	6024	45 (%0.75)	456	11 (%2.4)	ATP6V0C,ATP6V1C1,ATP6V1E1,COX4I1,COX6C,NDUFA1,NDUFA10,NDUFB2,NDUFB4,NDUFB6,NDUFB7
3	Brown	GenMAPP	UBIQUINONE_BIOSYNTHESIS	na	8e-06	0.000617	6024	12 (%0.2)	456	6 (%1.3)	NDUFA1,NDUFA10,NDUFB2,NDUFB4,NDUFB6,NDUFB7
3	Brown	KEGG pathways	HSA00190_OXIDATIVE_PHOSPHORYLATION	na	0	7e-06	6024	73 (%1.2)	456	20 (%4.4)	ATP5C1,ATP5H,ATP5J,ATP5J2,ATP6V0C,ATP6V1C1,ATP6V1E1,COX4I1,COX6C,NDUFA1,NDUFA10,NDUFA12,NDUFA2,NDUFB2,NDUFB4,NDUFB6,NDUFB7,NDUFB8,NDUFS3,SDHC
32	Saddlebrown	GO molecular function	HYDROGEN_ION_TRANSMEMBRANE_TRANSPORTER_ACTIVITY	Genes annotated by the GO term GO:0015078. Catalysis of the transfer of hydrogen ions from one side of a membrane to the other.	0.000247	0.03553	6024	16 (%0.27)	48	2 (%4.2)	ATP6V1B2,COX11
32	Saddlebrown	GO molecular function	MONOVALENT_INORGANIC_CATION_TRANSMEMBRANE_TRANSPORTER_ACTIVITY	Genes annotated by the GO term GO:0015077. Catalysis of the transfer of a inorganic cations with a valency of one from one side of a membrane to the other. Inorganic cations are atoms or small molecules with a positive charge that do not contain carbon in covalent linkage.	0.000299	0.03553	6024	17 (%0.28)	48	2 (%4.2)	ATP6V1B2,COX11
33	Orangered4	KEGG pathways	HSA04130_SNARE_INTERACTIONS_IN_VESICULAR_TRANSPORT	na	2.2e-05	0.002969	6024	11 (%0.18)	32	2 (%6.3)	STX16,STX5
33	Orangered4	GO biological process	ENDOSOME_TRANSPORT	Genes annotated by the GO term GO:0016197. The directed movement of substances into, out of or mediated by an endosome, a membrane-bound organelle that carries materials newly ingested by endocytosis. It passes many of the materials to lysosomes for degradation.	2.9e-05	0.0143	6024	12 (%0.2)	32	2 (%6.3)	STX16,STX5
33	Orangered4	GO molecular function	PROTEIN_TYROSINE_PHOSPHATASE_ACTIVITY	Genes annotated by the GO term GO:0004725. Catalysis of the reaction: protein tyrosine phosphate + H2O = protein tyrosine + phosphate.	0.000408	0.048512	6024	28 (%0.46)	32	2 (%6.3)	PTPN11,PTPRK
33	Orangered4	GO molecular function	STRUCTURAL_CONSTITUENT_OF_MUSCLE	Genes annotated by the GO term GO:0008307. The action of a molecule that contributes to the structural integrity of a muscle fiber.	0.000105	0.025056	6024	18 (%0.3)	32	2 (%6.3)	MYBPC2,MYLPF
34	Plum1	Canonical pathways	ARENRF2PATHWAY	Nrf1 and nrf2 are transcription factors that bind to antioxidant response elements (AREs), promoters of genes involved in oxidative damage control.	0.002207	0.034	6024	12 (%0.2)	36	1 (%2.8)	PRKCB
34	Plum1	Canonical pathways	AT1RPATHWAY	Binding of angiotensin II to AT1-R activates Ca2+ signaling and the JNK pathway.	0.009556	0.040088	6024	25 (%0.42)	36	1 (%2.8)	PRKCB
34	Plum1	Canonical pathways	BCRPATHWAY	B cell antigen receptors (BCRs) activate tyrosine kinases and transiently increase tyrosine phosphorylation on binding to antigen.	0.004464	0.034421	6024	17 (%0.28)	36	1 (%2.8)	PRKCB
34	Plum1	Canonical pathways	BIOPEPTIDESPATHWAY	Extracellular signaling peptides exert biological effects via G-protein coupled receptors (GPCRs), which activate intracellular GTPases.	0.01274	0.049803	6024	29 (%0.48)	36	1 (%2.8)	PRKCB
34	Plum1	Canonical pathways	CARDIACEGFPATHWAY	Cardiac hypertrophy, a response to high blood pressure, is stimulated by GPCR ligands such as angiotensin II that activate the EGF pathway.	0.002599	0.034	6024	13 (%0.22)	36	1 (%2.8)	PRKCB
34	Plum1	Canonical pathways	CASPASEPATHWAY	Caspases are cysteine proteases active in apoptosis; caspase-8 and 9 cleave and activate other caspases, while 3, 6, and 7 cleave cellular targets.	0.003953	0.034	6024	16 (%0.27)	36	1 (%2.8)	BIRC3
34	Plum1	Canonical pathways	CBLPATHWAY	Activated EGF receptors undergo endocytosis into clathrin-coated vesicles, where they are recycled to the membrane or ubiquitinated by Cbl.	0.001846	0.034	6024	11 (%0.18)	36	1 (%2.8)	PRKCB
34	Plum1	Canonical pathways	CCR3PATHWAY	CCR3 is a G-protein coupled receptor that recruits eosinophils to inflammation sites via chemokine ligands.	0.003472	0.034	6024	15 (%0.25)	36	1 (%2.8)	PRKCB
34	Plum1	Canonical pathways	CCR5PATHWAY	CCR5 is a G-protein coupled receptor expressed in macrophages that recognizes chemokine ligands and is targeted by the HIV envelope protein GP120.	0.002599	0.034	6024	13 (%0.22)	36	1 (%2.8)	PRKCB
34	Plum1	Canonical pathways	CDMACPATHWAY	Cadmium 2+ promotes cell proliferation in cultured macrophages by entering the cell via calcium channels and activating the MAP kinase pathway.	0.002207	0.034	6024	12 (%0.2)	36	1 (%2.8)	PRKCB
34	Plum1	Canonical pathways	CHEMICALPATHWAY	DNA damage promotes Bid cleavage, which stimulates mitochondrial cytochrome c release and consequent caspase activation, resulting in apoptosis.	0.00679	0.035552	6024	21 (%0.35)	36	1 (%2.8)	PRKCB
34	Plum1	Canonical pathways	CREBPATHWAY	CREB is a transcription factor that binds to cAMP-responsive elements (CREs) to activate transcription in response to extracellular signaling.	0.00679	0.035552	6024	21 (%0.35)	36	1 (%2.8)	PRKCB
34	Plum1	Canonical pathways	CXCR4PATHWAY	CXCR4 is a G-protein coupled receptor that responds to the ligand SDF-1 by activating Ras and PI3 kinase to promote lymphocyte chemotaxis.	0.004464	0.034421	6024	17 (%0.28)	36	1 (%2.8)	PRKCB
34	Plum1	Canonical pathways	DEATHPATHWAY	Death receptors such as Fas and DR3, 4, and 5 transduce pro-apoptotic signaling by oligomerizing to activate the caspase cascade.	0.009556	0.040088	6024	25 (%0.42)	36	1 (%2.8)	BIRC3
34	Plum1	Canonical pathways	EDG1PATHWAY	The lipid S1P is an EDG1 ligand promoting chemotaxis via Rac1 and cell survival and proliferation via ERK activation.	0.007441	0.035552	6024	22 (%0.37)	36	1 (%2.8)	PRKCB
34	Plum1	Canonical pathways	EGFPATHWAY	The epidermal growth factor (EGF) peptide stimulates the EGF receptor to promote cell proliferation via the MAP kinase and Ras pathways.	0.008119	0.035808	6024	23 (%0.38)	36	1 (%2.8)	PRKCB
34	Plum1	Canonical pathways	EIF4PATHWAY	The eIF-4F complex recognizes 5' mRNA caps, recruits RNA helicases, and maintains mRNA-ribosome bridging.	0.006166	0.035552	6024	20 (%0.33)	36	1 (%2.8)	PRKCB
34	Plum1	Canonical pathways	FCER1PATHWAY	In mast cells, Fc epsilon receptor 1 activates BTK, PKC, and the MAP kinase pathway to promote degranulation and arachnidonic acid release.	0.00679	0.035552	6024	21 (%0.35)	36	1 (%2.8)	PRKCB
34	Plum1	Canonical pathways	FMLPPATHWAY	The fMLP receptor is a G-protein coupled receptor in neutrophils that recognizes formylated bacterial peptides and activates NADPH oxidase.	0.005571	0.035552	6024	19 (%0.32)	36	1 (%2.8)	MAP2K6
34	Plum1	Canonical pathways	GHPATHWAY	Growth hormone receptors dimerize on ligand binding and activate the JAK2 protein kinase.	0.008119	0.035808	6024	23 (%0.38)	36	1 (%2.8)	PRKCB
34	Plum1	Canonical pathways	GPCRPATHWAY	G-protein coupled receptors activate adenylyl cyclase, which converts ATP to cAMP, to activate second messenger pathways.	0.006166	0.035552	6024	20 (%0.33)	36	1 (%2.8)	PRKCB
34	Plum1	Canonical pathways	HCMVPATHWAY	Cytomegalovirus activates MAP kinase pathways in the host cell, inducing transcription of viral genes.	0.003021	0.034	6024	14 (%0.23)	36	1 (%2.8)	MAP2K6
34	Plum1	Canonical pathways	HDACPATHWAY	Myocyte enhancer factor MEF2 activates transcription of genes required for muscle cell differentiation and is inhibited by histone deacetylases.	0.005003	0.034421	6024	18 (%0.3)	36	1 (%2.8)	MAP2K6
34	Plum1	Canonical pathways	IL12PATHWAY	IL12 and Stat4 Dependent Signaling Pathway in Th1 Development	0.003472	0.034	6024	15 (%0.25)	36	1 (%2.8)	MAP2K6
34	Plum1	Canonical pathways	IL1RPATHWAY	The cytokine IL-1 stimulates its primary receptor, IL-1R1, which induces transcription of inflammation-related genes such as interferons.	0.007441	0.035552	6024	22 (%0.37)	36	1 (%2.8)	MAP2K6
34	Plum1	Canonical pathways	KERATINOCYTEPATHWAY	Keratinocyte differentiation, which models the differentiation of epidermal cells, requires the four main MAP kinase pathways.	0.000946	0.034	6024	33 (%0.55)	36	2 (%5.6)	MAP2K6,PRKCB
34	Plum1	Canonical pathways	MEF2DPATHWAY	Mef2 transcription factors promote calcium-induced apoptosis in T cells and are regulated by MAP kinases and histone deacetylases.	0.002207	0.034	6024	12 (%0.2)	36	1 (%2.8)	PRKCB
34	Plum1	Canonical pathways	MITOCHONDRIAPATHWAY	Pro-apoptotic signaling induces mitochondria to release cytochrome c, which stimulates Apaf-1 to activate caspase 9.	0.003953	0.034	6024	16 (%0.27)	36	1 (%2.8)	BIRC3
34	Plum1	Canonical pathways	NOS1PATHWAY	Glutamate stimulates NMDA-mediates calcium influx, which promotes nitric oxide synthesis from arginine by neuronal nitric oxide synthase, activating guanylate cyclase.	0.002207	0.034	6024	12 (%0.2)	36	1 (%2.8)	PRKCB
34	Plum1	Canonical pathways	NTHIPATHWAY	Hemophilus influenzae infections activate NF-kB via several pathways, inducing the inflammatory response.	0.003953	0.034	6024	16 (%0.27)	36	1 (%2.8)	MAP2K6
34	Plum1	Canonical pathways	P38MAPKPATHWAY	The Rho family GTPases activate the p38 MAPKs under environmental stress or in the presence of pro-inflammatory cytokines.	0.010314	0.042237	6024	26 (%0.43)	36	1 (%2.8)	MAP2K6
34	Plum1	Canonical pathways	PAR1PATHWAY	Activated extracellular thrombin cleaves and activates the G-protein coupled receptors PAR1 and PAR4, which activate platelets.	0.002599	0.034	6024	13 (%0.22)	36	1 (%2.8)	PRKCB
34	Plum1	Canonical pathways	PDGFPATHWAY	Platelet-derived growth factor (PDGF) receptor is phosphorylated on ligand binding and promotes cell proliferation.	0.008119	0.035808	6024	23 (%0.38)	36	1 (%2.8)	PRKCB
34	Plum1	Canonical pathways	PYK2PATHWAY	Pyk2 and Rac1 stimulate the JNK cascade and activate MKK3, which activates p38.	0.006166	0.035552	6024	20 (%0.33)	36	1 (%2.8)	PRKCB
34	Plum1	Canonical pathways	SA_CASPASE_CASCADE	Apoptosis is mediated by caspases, cysteine proteases arranged in a proteolytic cascade.	0.002599	0.034	6024	13 (%0.22)	36	1 (%2.8)	BIRC3
34	Plum1	Canonical pathways	SPPAPATHWAY	Thrombin cleaves protease-activated receptors PAR1 and PAR4 to induce calcium influx and activate platelet aggregation, a process inhibited by aspirin.	0.003021	0.034	6024	14 (%0.23)	36	1 (%2.8)	PRKCB
34	Plum1	Canonical pathways	ST_P38_MAPK_PATHWAY	p38 is a MAP kinase regulated by cytokines and cellular stress.	0.007441	0.035552	6024	22 (%0.37)	36	1 (%2.8)	MAP2K6
34	Plum1	Canonical pathways	ST_TUMOR_NECROSIS_FACTOR_PATHWAY	Tumor necrosis factor is a pro-inflammatory cytokine that activates NF-kB and c-Jun.	0.003953	0.034	6024	16 (%0.27)	36	1 (%2.8)	BIRC3
34	Plum1	Canonical pathways	STRESSPATHWAY	Tumor necrosis factor receptor TNFR1 promotes apoptosis and activates the pro-inflammatory NF-kB, while TNFR2 activates stress-activated protein kinases (SAPKs).	0.003472	0.034	6024	15 (%0.25)	36	1 (%2.8)	MAP2K6
34	Plum1	Canonical pathways	TCRPATHWAY	T cell receptors bind to foreign peptides presented by MHC molecules and induce T cell activation.	0.011097	0.044388	6024	27 (%0.45)	36	1 (%2.8)	PRKCB
34	Plum1	Canonical pathways	TOLLPATHWAY	Toll-like receptors are activated by bacterial lipoproteins, lipopolysaccharides, and other surface molecules, and activate pro-inflammatory factors such as NF-kB.	0.005003	0.034421	6024	18 (%0.3)	36	1 (%2.8)	MAP2K6
34	Plum1	Canonical pathways	TPOPATHWAY	Thrombopoietin binds to its receptor and activates cell growth through the Erk and JNK MAP kinase pathways, protein kinase C, and JAK/STAT activation.	0.005003	0.034421	6024	18 (%0.3)	36	1 (%2.8)	PRKCB
34	Plum1	Canonical pathways	TRKAPATHWAY	Nerve growth factor (NGF) promotes neuronal survival and proliferation by binding its receptor TrkA, which activates PI3K/AKT, Ras, and the MAP kinase pathway.	0.001846	0.034	6024	11 (%0.18)	36	1 (%2.8)	PRKCB
34	Plum1	Canonical pathways	VEGFPATHWAY	Vascular endothelial growth factor (VEGF) is upregulated by hypoxic conditions and promotes normal blood vessel formation and angiogenesis related to tumor growth or cardiac disease.	0.007441	0.035552	6024	22 (%0.37)	36	1 (%2.8)	PRKCB
34	Plum1	GenMAPP	GPCRDB_OTHER	na	0.000126	0.010069	6024	17 (%0.28)	36	2 (%5.6)	ADORA3,C5AR1
34	Plum1	GO biological process	SENSORY_PERCEPTION	Genes annotated by the GO term GO:0007600. The series of events required for an organism to receive a sensory stimulus, convert it to a molecular signal, and recognize and characterize the signal.	0.000188	0.046339	6024	49 (%0.81)	36	3 (%8.3)	C5AR1,RCVRN,TAS1R1
34	Plum1	GO biological process	SYSTEM_PROCESS	Genes annotated by the GO term GO:0003008. A biological process, occurring at the level of an organ system pertinent to the function of the organism. An organ system is a regularly interacting or interdependent group of organs or tissues that work together to carry out a given biological process.	0.000114	0.046339	6024	192 (%3.2)	36	6 (%17)	ADORA3,C5AR1,HAP1,RCVRN,RENBP,TAS1R1
35	Darkmagenta	KEGG pathways	HSA04080_NEUROACTIVE_LIGAND_RECEPTOR_INTERACTION	na	0.000305	0.041547	6024	74 (%1.2)	49	4 (%8.2)	AVPR1A,GLP1R,GRM7,OPRL1
35	Darkmagenta	GO biological process	CAMP_MEDIATED_SIGNALING	Genes annotated by the GO term GO:0019933. A series of molecular signals in which a cell uses cyclic AMP to convert an extracellular signal into a response.	5.9e-05	0.007285	6024	27 (%0.45)	49	3 (%6.1)	GLP1R,GRM7,OPRL1
35	Darkmagenta	GO biological process	CYCLIC_NUCLEOTIDE_MEDIATED_SIGNALING	Genes annotated by the GO term GO:0019935. A series of molecular signals in which a cell uses a cyclic nucleotide to convert an extracellular signal into a response.	0.000314	0.017183	6024	41 (%0.68)	49	3 (%6.1)	GLP1R,GRM7,OPRL1
35	Darkmagenta	GO biological process	G_PROTEIN_SIGNALING__COUPLED_TO_CAMP_NUCLEOTIDE_SECOND_MESSENGER	Genes annotated by the GO term GO:0007188. The series of molecular signals generated as a consequence of a G-protein coupled receptor binding to its physiological ligand, followed by modulation of adenylyl cyclase activity and a subsequent change in the concentration of cyclic AMP.	5.9e-05	0.007285	6024	27 (%0.45)	49	3 (%6.1)	GLP1R,GRM7,OPRL1
35	Darkmagenta	GO biological process	G_PROTEIN_SIGNALING__COUPLED_TO_CYCLIC_NUCLEOTIDE_SECOND_MESSENGER	Genes annotated by the GO term GO:0007187. The series of molecular signals generated as a consequence of a G-protein coupled receptor binding to its physiological ligand, followed by modulation of a nucleotide cyclase activity and a subsequent change in the concentration of a cyclic nucleotide.	0.000314	0.017183	6024	41 (%0.68)	49	3 (%6.1)	GLP1R,GRM7,OPRL1
35	Darkmagenta	GO biological process	NEUROLOGICAL_SYSTEM_PROCESS	Genes annotated by the GO term GO:0050877. The processes pertaining to the functions of the nervous system of an organism.	2.1e-05	0.007285	6024	107 (%1.8)	49	6 (%12)	CHRNB4,DTNA,GRM7,KCNQ2,OPRL1,RLBP1
35	Darkmagenta	GO biological process	SECOND_MESSENGER_MEDIATED_SIGNALING	Genes annotated by the GO term GO:0019932. A series of molecular signals in which an ion or small molecule is formed or released into the cytosol, thereby helping relay the signal within the cell.	0.000113	0.009268	6024	60 (%1)	49	4 (%8.2)	AVPR1A,GLP1R,GRM7,OPRL1
35	Darkmagenta	GO biological process	SYNAPTIC_TRANSMISSION	Genes annotated by the GO term GO:0007268. The process of communication from a neuron to a target (neuron, muscle, or secretory cell) across a synapse.	5.1e-05	0.007285	6024	51 (%0.85)	49	4 (%8.2)	CHRNB4,DTNA,GRM7,KCNQ2
35	Darkmagenta	GO biological process	SYSTEM_PROCESS	Genes annotated by the GO term GO:0003008. A biological process, occurring at the level of an organ system pertinent to the function of the organism. An organ system is a regularly interacting or interdependent group of organs or tissues that work together to carry out a given biological process.	0.000135	0.009518	6024	192 (%3.2)	49	7 (%14)	AVPR1A,CHRNB4,DTNA,GRM7,KCNQ2,OPRL1,RLBP1
35	Darkmagenta	GO biological process	TRANSMISSION_OF_NERVE_IMPULSE	Genes annotated by the GO term GO:0019226. The sequential electrochemical polarization and depolarization that travels across the membrane of a nerve cell (neuron) in response to stimulation.	9.6e-05	0.009268	6024	58 (%0.96)	49	4 (%8.2)	CHRNB4,DTNA,GRM7,KCNQ2
36	Skyblue	Canonical pathways	CHREBPPATHWAY	Carbohydrate responsive element binding protein (chREBP) is a transcription factor inhibited by cAMP and activated by high carbohydrate levels.	0.000132	0.022762	6024	11 (%0.18)	58	2 (%3.4)	ADCY1,PRKAG2
36	Skyblue	GO molecular function	CARBOHYDRATE_KINASE_ACTIVITY	Genes annotated by the GO term GO:0019200. Catalysis of the transfer of a phosphate group, usually from ATP, to a carbohydrate substrate molecule.	0.000132	0.031496	6024	11 (%0.18)	58	2 (%3.4)	GCK,PFKFB1
4	Black	Canonical pathways	SIG_REGULATION_OF_THE_ACTIN_CYTOSKELETON_BY_RHO_GTPASES	Genes related to regulation of the actin cytoskeleton	0	2.8e-05	6024	21 (%0.35)	281	8 (%2.8)	CDC42,CFL1,FLNA,FLNC,GDI1,GDI2,PFN1,RPS4X
4	Black	GenMAPP	CITRATE_CYCLE_TCA_CYCLE	na	5.3e-05	0.002105	6024	16 (%0.27)	281	5 (%1.8)	ACO2,IDH1,IDH2,MDH1,SDHA
4	Black	GenMAPP	KREBS_TCA_CYCLE	na	2.9e-05	0.002105	6024	21 (%0.35)	281	6 (%2.1)	ACO2,DLAT,IDH2,MDH1,OGDH,SDHA
4	Black	GenMAPP	GLUCONEOGENESIS	na	0.000505	0.004487	6024	41 (%0.68)	281	7 (%2.5)	AKR1A1,DLAT,GPI,LDHB,PGAM1,PKM2,TPI1
4	Black	GenMAPP	STARCH_AND_SUCROSE_METABOLISM	na	0.00625	0.041666	6024	26 (%0.43)	281	4 (%1.4)	GAA,GANAB,GPI,PYGL
4	Black	GenMAPP	PROSTAGLANDIN_AND_LEUKOTRIENE_METABOLISM	na	0.004205	0.03058	6024	15 (%0.25)	281	3 (%1.1)	CBR1,PRDX2,PRDX6
4	Black	GenMAPP	GLYCOLYSIS	na	0.000505	0.004487	6024	41 (%0.68)	281	7 (%2.5)	AKR1A1,DLAT,GPI,LDHB,PGAM1,PKM2,TPI1
4	Black	GenMAPP	RIBOSOMAL_PROTEINS	na	0.000296	0.004487	6024	58 (%0.96)	281	9 (%3.2)	RPL18,RPL19,RPL27,RPL4,RPLP2,RPS15,RPS4X,RPS6,RPS8
4	Black	GenMAPP	PURINE_METABOLISM	na	0.000452	0.004487	6024	61 (%1)	281	9 (%3.2)	ATP1B1,ATP5A1,ATP5B,ATP5D,ATP5F1,GMPS,HPRT1,PKM2,TYMP
4	Black	GenMAPP	OXIDATIVE_PHOSPHORYLATION	na	0.000968	0.007747	6024	45 (%0.75)	281	7 (%2.5)	ATP5O,NDUFS1,NDUFS2,PPA1,SDHA,UQCRC1,UQCRFS1
4	Black	GenMAPP	PYRUVATE_METABOLISM	na	0.000227	0.004487	6024	28 (%0.46)	281	6 (%2.1)	ACAT1,DLAT,GLO1,LDHB,MDH1,PKM2
4	Black	GenMAPP	STRIATED_MUSCLE_CONTRACTION	na	0.000435	0.004487	6024	15 (%0.25)	281	4 (%1.4)	ACTC1,ACTN4,TPM1,TPM2
4	Black	GenMAPP	GLYCOLYSIS_AND_GLUCONEOGENESIS	na	0.000102	0.002708	6024	33 (%0.55)	281	7 (%2.5)	DLAT,GPI,LDHB,MDH1,PGAM1,PKM2,TPI1
4	Black	KEGG pathways	HSA00010_GLYCOLYSIS_AND_GLUCONEOGENESIS	na	0.000968	0.031134	6024	45 (%0.75)	281	7 (%2.5)	AKR1A1,DLAT,GPI,LDHB,PGAM1,PKM2,TPI1
4	Black	KEGG pathways	HSA00020_CITRATE_CYCLE	na	5.7e-05	0.003901	6024	23 (%0.38)	281	6 (%2.1)	ACO2,IDH1,IDH2,MDH1,OGDH,SDHA
4	Black	KEGG pathways	HSA00190_OXIDATIVE_PHOSPHORYLATION	na	5e-06	0.0007	6024	73 (%1.2)	281	13 (%4.6)	ATP5A1,ATP5B,ATP5D,ATP5F1,ATP5O,NDUFB10,NDUFS1,NDUFS2,PPA1,SDHA,UQCRC1,UQCRC2,UQCRFS1
4	Black	KEGG pathways	HSA00620_PYRUVATE_METABOLISM	na	0.000359	0.016295	6024	30 (%0.5)	281	6 (%2.1)	ACAT1,DLAT,GLO1,LDHB,MDH1,PKM2
4	Black	KEGG pathways	HSA05130_PATHOGENIC_ESCHERICHIA_COLI_INFECTION_EHEC	na	0.001374	0.031134	6024	37 (%0.61)	281	6 (%2.1)	CDC42,EZR,TUBA1B,TUBB2C,TUBB6,YWHAQ
4	Black	KEGG pathways	HSA05131_PATHOGENIC_ESCHERICHIA_COLI_INFECTION_EPEC	na	0.001374	0.031134	6024	37 (%0.61)	281	6 (%2.1)	CDC42,EZR,TUBA1B,TUBB2C,TUBB6,YWHAQ
4	Black	GO biological process	ACTIN_FILAMENT_BASED_PROCESS	Genes annotated by the GO term GO:0030029. Any cellular process that depends upon or alters the actin cytoskeleton, that part of the cytoskeleton comprising actin filaments and their associated proteins.	0.000518	0.019633	6024	62 (%1)	281	9 (%3.2)	ARF6,ARHGDIB,CDC42,CFL1,EZR,FLNA,MYH10,MYH11,MYL6
4	Black	GO biological process	AEROBIC_RESPIRATION	Genes annotated by the GO term GO:0009060. The enzymatic release of energy from organic compounds (especially carbohydrates and fats) which requires oxygen as the terminal electron acceptor.	7e-06	0.000877	6024	12 (%0.2)	281	5 (%1.8)	ACO2,NNT,SDHA,UQCRC1,UQCRC2
4	Black	GO biological process	AROMATIC_COMPOUND_METABOLIC_PROCESS	Genes annotated by the GO term GO:0006725. The chemical reactions and pathways involving aromatic compounds, any organic compound characterized by one or more planar rings, each of which contains conjugated double bonds and delocalized pi electrons.	0.001853	0.045668	6024	20 (%0.33)	281	4 (%1.4)	FTCD,GMPS,HPRT1,SPR
4	Black	GO biological process	CELLULAR_LOCALIZATION	Genes annotated by the GO term GO:0051641. The processes by which a substance or cellular entity, such as a protein complex or organelle, is transported to, and/or maintained in, a specific location within or in the membrane of a cell.	9.2e-05	0.005557	6024	181 (%3)	281	20 (%7.1)	AGXT,APOE,BAT1,COPB1,COPE,CRYAB,ERP29,FLNA,HSP90AA1,KHDRBS1,KPNB1,MYH10,MYL6,NAPA,OPA1,PDIA4,RAB2A,SLC25A1,TMED10,UPF1
4	Black	GO biological process	CELLULAR_RESPIRATION	Genes annotated by the GO term GO:0045333. The enzymatic release of energy from organic compounds (especially carbohydrates and fats) which either requires oxygen (aerobic respiration) or does not (anaerobic respiration).	0	4.8e-05	6024	15 (%0.25)	281	7 (%2.5)	ACO2,CYCS,NDUFS1,NNT,SDHA,UQCRC1,UQCRC2
4	Black	GO biological process	ENERGY_DERIVATION_BY_OXIDATION_OF_ORGANIC_COMPOUNDS	Genes annotated by the GO term GO:0015980.	3e-06	0.000716	6024	28 (%0.46)	281	8 (%2.8)	ACO2,CYCS,GAA,NDUFS1,NNT,SDHA,UQCRC1,UQCRC2
4	Black	GO biological process	ESTABLISHMENT_OF_CELLULAR_LOCALIZATION	Genes annotated by the GO term GO:0051649. The directed movement of a substance or cellular entity, such as a protein complex or organelle, to a specific location within, or in the membrane of, a cell.	4.3e-05	0.00303	6024	172 (%2.9)	281	20 (%7.1)	AGXT,APOE,BAT1,COPB1,COPE,CRYAB,ERP29,FLNA,HSP90AA1,KHDRBS1,KPNB1,MYH10,MYL6,NAPA,OPA1,PDIA4,RAB2A,SLC25A1,TMED10,UPF1
4	Black	GO biological process	ESTABLISHMENT_OF_LOCALIZATION	Genes annotated by the GO term GO:0051234. The directed movement of a cell, substance or cellular entity, such as a protein complex or organelle, to a specific location.	0.00058	0.020432	6024	424 (%7)	281	34 (%12)	AGXT,APOA4,APOE,ARF6,ARL6IP5,ATOX1,BAT1,CAV1,COPB1,COPE,CORO1C,CRYAB,ERP29,FLNA,HBB,HSP90AA1,KHDRBS1,KPNB1,LRPAP1,MYH10,MYL6,NAPA,NNT,OPA1,PDIA4,PSAP,RAB1A,RAB2A,SLC25A1,SLC25A13,SLC25A3,TMED10,UPF1,VDAC1
4	Black	GO biological process	GENERATION_OF_PRECURSOR_METABOLITES_AND_ENERGY	Genes annotated by the GO term GO:0006091. The chemical reactions and pathways resulting in the formation of precursor metabolites, substances from which energy is derived, and the processes involved in the liberation of energy from these substances.	4.1e-05	0.00303	6024	76 (%1.3)	281	12 (%4.3)	ACO2,CYCS,GAA,NDUFS1,NNT,OGDH,SDHA,SLC25A13,SLC25A3,SPR,UQCRC1,UQCRC2
4	Black	GO biological process	GOLGI_VESICLE_TRANSPORT	Genes annotated by the GO term GO:0048193. The directed movement of substances into, out of or within the Golgi apparatus, mediated by vesicles.	0.000113	0.005557	6024	18 (%0.3)	281	5 (%1.8)	COPB1,COPE,NAPA,RAB2A,TMED10
4	Black	GO biological process	INTRACELLULAR_TRANSPORT	Genes annotated by the GO term GO:0046907. The directed movement of substances within a cell.	4e-06	0.000735	6024	137 (%2.3)	281	19 (%6.8)	AGXT,APOE,BAT1,COPB1,COPE,CRYAB,ERP29,FLNA,HSP90AA1,KHDRBS1,KPNB1,MYH10,MYL6,NAPA,OPA1,RAB2A,SLC25A1,TMED10,UPF1
4	Black	GO biological process	MITOCHONDRION_ORGANIZATION_AND_BIOGENESIS	Genes annotated by the GO term GO:0007005. A process that is carried out at the cellular level which results in the formation, arrangement of constituent parts, or disassembly of a mitochondrion; includes mitochondrial morphology and distribution, and replication of the mitochondrial genome as well as synthesis of new mitochondrial components.	2.1e-05	0.002045	6024	27 (%0.45)	281	7 (%2.5)	BID,HSP90AA1,MPV17,OPA1,SLC25A1,TIMM50,TYMP
4	Black	GO biological process	ORGANELLE_ORGANIZATION_AND_BIOGENESIS	Genes annotated by the GO term GO:0006996. A process that is carried out at the cellular level which results in the formation, arrangement of constituent parts, or disassembly of any organelle within a cell.	0.00011	0.005557	6024	239 (%4)	281	24 (%8.5)	AGXT,APOE,ARF6,ARHGDIB,BID,CDC42,CFL1,CYCS,EZR,FBL,FLNA,GAA,HSP90AA1,MPV17,MYH10,MYH11,MYL6,NUMA1,OPA1,PHB,SLC25A1,TIMM50,TMED10,TYMP
4	Black	GO biological process	REGULATION_OF_ANATOMICAL_STRUCTURE_MORPHOGENESIS	Genes annotated by the GO term GO:0022603. Any process that modulates the frequency, rate or extent of anatomical structure morphogenesis.	0.001179	0.030585	6024	11 (%0.18)	281	3 (%1.1)	APOE,CDC42,RTN4
4	Black	GO biological process	REGULATION_OF_TRANSPORT	Genes annotated by the GO term GO:0051049. Any process that modulates the frequency, rate or extent of the directed movement of substances (such as macromolecules, small molecules, ions) into, out of, within or between cells.	0.000816	0.023651	6024	25 (%0.42)	281	5 (%1.8)	APOA4,ARF6,CRYAB,FLNA,KHDRBS1
4	Black	GO biological process	RESPONSE_TO_OXIDATIVE_STRESS	Genes annotated by the GO term GO:0006979. A change in state or activity of a cell or an organism (in terms of movement, secretion, enzyme production, gene expression, etc.) as a result of oxidative stress, a state often resulting from exposure to high levels of reactive oxygen species, e.g. superoxide anions, hydrogen peroxide (H2O2), and hydroxyl radicals.	0.000816	0.023651	6024	25 (%0.42)	281	5 (%1.8)	APOA4,ATOX1,NDUFS2,PRDX2,PRDX6
4	Black	GO biological process	RNA_EXPORT_FROM_NUCLEUS	Genes annotated by the GO term GO:0006405. The directed movement of RNA from the nucleus to the cytoplasm.	0.001179	0.030585	6024	11 (%0.18)	281	3 (%1.1)	BAT1,KHDRBS1,UPF1
4	Black	GO biological process	RNA_PROCESSING	Genes annotated by the GO term GO:0006396. Any process involved in the conversion of one or more primary RNA transcripts into one or more mature RNA molecules.	0.00023	0.009446	6024	78 (%1.3)	281	11 (%3.9)	BAT1,FBL,HNRNPC,HNRNPF,HNRNPH3,HNRNPR,KHDRBS1,SFRS7,SNRNP200,SYNCRIP,UPF1
4	Black	GO biological process	RNA_SPLICING	Genes annotated by the GO term GO:0008380. The process of removing sections of the primary RNA transcript to remove sequences not present in the mature form of the RNA and joining the remaining sections to form the mature form of the RNA.	0.000706	0.023218	6024	43 (%0.71)	281	7 (%2.5)	BAT1,HNRNPC,HNRNPF,HNRNPH3,SFRS7,SNRNP200,SYNCRIP
4	Black	GO biological process	TRANSPORT	Genes annotated by the GO term GO:0006810. The directed movement of substances (such as macromolecules, small molecules, ions) into, out of, within or between cells.	0.000209	0.009381	6024	386 (%6.4)	281	33 (%12)	AGXT,APOA4,APOE,ARF6,ARL6IP5,ATOX1,BAT1,CAV1,COPB1,COPE,CORO1C,CRYAB,ERP29,FLNA,HBB,HSP90AA1,KHDRBS1,KPNB1,LRPAP1,MYH10,MYL6,NAPA,NNT,OPA1,PSAP,RAB1A,RAB2A,SLC25A1,SLC25A13,SLC25A3,TMED10,UPF1,VDAC1
4	Black	GO molecular function	ACTIN_BINDING	Genes annotated by the GO term GO:0003779. Interacting selectively with monomeric or multimeric forms of actin, including actin filaments.	0.000829	0.014095	6024	44 (%0.73)	281	7 (%2.5)	ACTN4,CAPZA1,EZR,FLNA,MYH10,SPTBN1,VCL
4	Black	GO molecular function	ACTIN_FILAMENT_BINDING	Genes annotated by the GO term GO:0051015. Interacting selectively with an actin filament, also known as F-actin, a helical filamentous polymer of globular G-actin subunits.	0.000301	0.00797	6024	14 (%0.23)	281	4 (%1.4)	ACTN4,EZR,FLNA,MYH10
4	Black	GO molecular function	ATP_DEPENDENT_HELICASE_ACTIVITY	Genes annotated by the GO term GO:0008026. Catalysis of the reaction: ATP + H2O = ADP + phosphate to drive the unwinding of a DNA or RNA helix.	0.000609	0.012073	6024	16 (%0.27)	281	4 (%1.4)	BAT1,SNRNP200,UPF1,XRCC6
4	Black	GO molecular function	ATPASE_ACTIVITY__COUPLED	Genes annotated by the GO term GO:0042623. Catalysis of the reaction: ATP + H2O = ADP + phosphate to directly drive some other reaction, for example ion transport across a membrane.	0.001008	0.016	6024	56 (%0.93)	281	8 (%2.8)	ATP1B1,ATP2B4,BAT1,MYH10,MYL6,SNRNP200,UPF1,XRCC6
4	Black	GO molecular function	ELECTRON_CARRIER_ACTIVITY	Genes annotated by the GO term GO:0009055. Any molecular entity that serves as an electron acceptor and electron donor in an electron transport system.	0.001671	0.023399	6024	60 (%1)	281	8 (%2.8)	AKR1A1,CYB5R3,CYCS,DMGDH,ETFA,NDUFS1,NDUFS2,PHGDH
4	Black	GO molecular function	EXTRACELLULAR_MATRIX_STRUCTURAL_CONSTITUENT	Genes annotated by the GO term GO:0005201. The action of a molecule that contributes to the structural integrity of the extracellular matrix.	0.000435	0.009411	6024	15 (%0.25)	281	4 (%1.4)	FBLN1,FBN2,LAMC1,PRELP
4	Black	GO molecular function	HELICASE_ACTIVITY	Genes annotated by the GO term GO:0004386. Catalysis of the unwinding of a DNA or RNA duplex.	0.001869	0.024715	6024	29 (%0.48)	281	5 (%1.8)	BAT1,DDX1,SNRNP200,UPF1,XRCC6
4	Black	GO molecular function	HYDROLASE_ACTIVITY__ACTING_ON_ACID_ANHYDRIDES	Genes annotated by the GO term GO:0016817. Catalysis of the hydrolysis of any acid anhydride.	0.000228	0.007745	6024	139 (%2.3)	281	16 (%5.7)	ARF1,ARF6,ATP1B1,ATP2B4,BAT1,CDC42,GNAS,MYH10,MYL6,OPA1,PPA1,RAB1A,RAB2A,SNRNP200,UPF1,XRCC6
4	Black	GO molecular function	NUCLEOSIDE_TRIPHOSPHATASE_ACTIVITY	Genes annotated by the GO term GO:0017111. Catalysis of the reaction: a nucleoside triphosphate + H2O = nucleoside diphosphate + phosphate.	0.000353	0.008401	6024	131 (%2.2)	281	15 (%5.3)	ARF1,ARF6,ATP1B1,ATP2B4,BAT1,CDC42,GNAS,MYH10,MYL6,OPA1,RAB1A,RAB2A,SNRNP200,UPF1,XRCC6
4	Black	GO molecular function	OXIDOREDUCTASE_ACTIVITY	Genes annotated by the GO term GO:0016491. Catalysis of an oxidation-reduction (redox) reaction, a reversible chemical reaction in which the oxidation state of an atom or atoms within a molecule is altered. One substrate acts as a hydrogen or electron donor and becomes oxidized, while the other acts as hydrogen or electron acceptor and becomes reduced.	1.9e-05	0.002282	6024	202 (%3.4)	281	23 (%8.2)	ACADM,AKR1A1,BLVRB,CBR1,CYB5R3,CYCS,DMGDH,ETFA,HADH,IDH1,IVD,LDHB,MDH1,NDUFS1,NDUFS2,NNT,OGDH,PHGDH,PRDX2,SDHA,SPR,UQCRC1,VCL
4	Black	GO molecular function	OXIDOREDUCTASE_ACTIVITY__ACTING_ON_CH_OH_GROUP_OF_DONORS	Genes annotated by the GO term GO:0016614. Catalysis of an oxidation-reduction (redox) reaction in which a CH-OH group act as a hydrogen or electron donor and reduces a hydrogen or electron acceptor.	0.000262	0.007799	6024	47 (%0.78)	281	8 (%2.8)	AKR1A1,CBR1,HADH,IDH1,LDHB,MDH1,PHGDH,SPR
4	Black	GO molecular function	OXIDOREDUCTASE_ACTIVITY__ACTING_ON_NADH_OR_NADPH	Genes annotated by the GO term GO:0016651. Catalysis of an oxidation-reduction (redox) reaction in which NADH or NADPH acts as a hydrogen or electron donor and reduces a hydrogen or electron acceptor.	0.000201	0.007745	6024	13 (%0.22)	281	4 (%1.4)	CYB5R3,NDUFS1,NDUFS2,NNT
4	Black	GO molecular function	OXIDOREDUCTASE_ACTIVITY__ACTING_ON_THE_CH_CH_GROUP_OF_DONORS	Genes annotated by the GO term GO:0016627. Catalysis of an oxidation-reduction (redox) reaction in which a CH-CH group acts as a hydrogen or electron donor and reduces a hydrogen or electron acceptor.	0.001444	0.021477	6024	19 (%0.32)	281	4 (%1.4)	ACADM,BLVRB,IVD,SDHA
4	Black	GO molecular function	OXIDOREDUCTASE_ACTIVITY_GO_0016616	Genes annotated by the GO term GO:0016616. Catalysis of an oxidation-reduction (redox) reaction in which a CH-OH group acts as a hydrogen or electron donor and reduces NAD+ or NADP.	0.000706	0.012933	6024	43 (%0.71)	281	7 (%2.5)	AKR1A1,CBR1,HADH,IDH1,LDHB,PHGDH,SPR
4	Black	GO molecular function	PYROPHOSPHATASE_ACTIVITY	Genes annotated by the GO term GO:0016462. Catalysis of the hydrolysis of a pyrophosphate bond between two phosphate groups, leaving one phosphate on each of the two fragments.	0.000209	0.007745	6024	138 (%2.3)	281	16 (%5.7)	ARF1,ARF6,ATP1B1,ATP2B4,BAT1,CDC42,GNAS,MYH10,MYL6,OPA1,PPA1,RAB1A,RAB2A,SNRNP200,UPF1,XRCC6
4	Black	GO molecular function	RNA_HELICASE_ACTIVITY	Genes annotated by the GO term GO:0003724. Catalysis of the unwinding of an RNA helix.	0.002371	0.029705	6024	13 (%0.22)	281	3 (%1.1)	BAT1,DDX1,UPF1
4	Black	GO molecular function	STRUCTURAL_CONSTITUENT_OF_MUSCLE	Genes annotated by the GO term GO:0008307. The action of a molecule that contributes to the structural integrity of a muscle fiber.	0.000113	0.007745	6024	18 (%0.3)	281	5 (%1.8)	ACTC1,MYH11,MYL6,TPM1,TPM2
4	Black	GO molecular function	STRUCTURAL_CONSTITUENT_OF_RIBOSOME	Genes annotated by the GO term GO:0003735. The action of a molecule that contributes to the structural integrity of the ribosome.	0.000188	0.007745	6024	55 (%0.91)	281	9 (%3.2)	RPL18,RPL19,RPL27,RPL4,RPLP2,RPS15,RPS4X,RPS6,RPS8
4	Black	GO molecular function	STRUCTURAL_MOLECULE_ACTIVITY	Genes annotated by the GO term GO:0005198. The action of a molecule that contributes to the structural integrity of a complex or assembly within or outside a cell.	0	3e-06	6024	136 (%2.3)	281	23 (%8.2)	ACTC1,CAV1,FBLN1,FBN2,LAMC1,LMNB1,MYH11,MYL6,NUMA1,PGM5,PRELP,RPL18,RPL19,RPL27,RPL4,RPLP2,RPS15,RPS4X,RPS6,RPS8,SPTBN1,TPM1,TPM2
5	Greenyellow	GO biological process	CELL_CYCLE_PROCESS	Genes annotated by the GO term GO:0022402. A cellular process that is involved in the progression of biochemical and morphological phases and events that occur in a cell during successive cell replication or nuclear replication events.	0.000257	0.042283	6024	121 (%2)	130	9 (%6.9)	ANLN,BCAT1,CDCA5,CKAP5,FBXO5,PRC1,RACGAP1,SASS6,SC65
5	Greenyellow	GO biological process	CELL_DIVISION	Genes annotated by the GO term GO:0051301. The processes resulting in the physical partitioning and separation of a cell into daughter cells.	0.000235	0.042283	6024	15 (%0.25)	130	3 (%2.3)	ANLN,PRC1,RACGAP1
5	Greenyellow	GO biological process	CYTOKINESIS	Genes annotated by the GO term GO:0000910. A cellular process resulting in the division of the cytoplasm of a cell and its separation into two daughter cells. Cytokinesis usually occurs after growth, replication, and segregation of cellular components.	0.000175	0.042283	6024	14 (%0.23)	130	3 (%2.3)	ANLN,PRC1,RACGAP1
7	Tan	GenMAPP	GALACTOSE_METABOLISM	na	0.000173	0.0069	6024	15 (%0.25)	120	3 (%2.5)	AKR1B1,PGM1,PGM3
7	Tan	GenMAPP	STARCH_AND_SUCROSE_METABOLISM	na	0.001595	0.031898	6024	26 (%0.43)	120	3 (%2.5)	ENPP1,PGM1,PGM3
7	Tan	GenMAPP	PENTOSE_PHOSPHATE_PATHWAY	na	1.5e-05	0.001179	6024	17 (%0.28)	120	4 (%3.3)	PGM1,PGM3,RPIA,TKT
7	Tan	GenMAPP	TRANSLATION_FACTORS	na	0.000276	0.007359	6024	30 (%0.5)	120	4 (%3.3)	EEF1A2,EIF4G1,EIF6,ETF1
7	Tan	KEGG pathways	HSA00030_PENTOSE_PHOSPHATE_PATHWAY	na	2.7e-05	0.003093	6024	19 (%0.32)	120	4 (%3.3)	PGM1,PGM3,RPIA,TKT
7	Tan	KEGG pathways	HSA00052_GALACTOSE_METABOLISM	na	4.5e-05	0.003093	6024	21 (%0.35)	120	4 (%3.3)	AKR1B1,PGM1,PGM3,RDH13
7	Tan	KEGG pathways	HSA00500_STARCH_AND_SUCROSE_METABOLISM	na	0.000269	0.012206	6024	46 (%0.76)	120	5 (%4.2)	ENPP1,NUDT5,NUDT8,PGM1,PGM3
8	Darkolivegreen	GO molecular function	STEROID_BINDING	Genes annotated by the GO term GO:0005496. Interacting selectively with a steroid, any of a large group of substances that have in common a ring system based on 1,2-cyclopentanoperhydrophenanthrene.	0.000202	0.048083	6024	15 (%0.25)	48	2 (%4.2)	CETP,SHBG
9	Sienna3	GenMAPP	NITROGEN_METABOLISM	na	0.004775	0.042445	6024	13 (%0.22)	49	1 (%2)	CA14
9	Sienna3	GenMAPP	GLUCONEOGENESIS	na	0.000314	0.008365	6024	41 (%0.68)	49	3 (%6.1)	ALDH3A2,HK2,PFKP
9	Sienna3	GenMAPP	GALACTOSE_METABOLISM	na	0.000215	0.008365	6024	15 (%0.25)	49	2 (%4.1)	HK2,PFKP
9	Sienna3	GenMAPP	BILE_ACID_BIOSYNTHESIS	na	0.000799	0.010653	6024	23 (%0.38)	49	2 (%4.1)	ALDH3A2,CYP27A1
9	Sienna3	GenMAPP	AMINOSUGARS_METABOLISM	na	0.004061	0.040615	6024	12 (%0.2)	49	1 (%2)	HK2
9	Sienna3	GenMAPP	GLYCOLYSIS	na	0.000314	0.008365	6024	41 (%0.68)	49	3 (%6.1)	ALDH3A2,HK2,PFKP
9	Sienna3	GenMAPP	FRUCTOSE_AND_MANNOSE_METABOLISM	na	0.000523	0.008371	6024	20 (%0.33)	49	2 (%4.1)	HK2,PFKP
9	Sienna3	GenMAPP	LYSINE_DEGRADATION	na	0.000447	0.008371	6024	19 (%0.32)	49	2 (%4.1)	AASS,ALDH3A2
9	Sienna3	GenMAPP	GLYCOLYSIS_AND_GLUCONEOGENESIS	na	0.002325	0.026569	6024	33 (%0.55)	49	2 (%4.1)	HK2,PFKP
9	Sienna3	KEGG pathways	HSA00010_GLYCOLYSIS_AND_GLUCONEOGENESIS	na	0.000451	0.027513	6024	45 (%0.75)	49	3 (%6.1)	ALDH3A2,HK2,PFKP
9	Sienna3	KEGG pathways	HSA00051_FRUCTOSE_AND_MANNOSE_METABOLISM	na	0.00129	0.043851	6024	27 (%0.45)	49	2 (%4.1)	HK2,PFKP
9	Sienna3	KEGG pathways	HSA00052_GALACTOSE_METABOLISM	na	0.000607	0.027513	6024	21 (%0.35)	49	2 (%4.1)	HK2,PFKP
9	Sienna3	KEGG pathways	HSA00120_BILE_ACID_BIOSYNTHESIS	na	0.001937	0.043912	6024	31 (%0.51)	49	2 (%4.1)	ALDH3A2,CYP27A1
9	Sienna3	KEGG pathways	HSA00310_LYSINE_DEGRADATION	na	0.00176	0.043912	6024	30 (%0.5)	49	2 (%4.1)	AASS,ALDH3A2
9	Sienna3	KEGG pathways	HSA04330_NOTCH_SIGNALING_PATHWAY	na	3.1e-05	0.004154	6024	23 (%0.38)	49	3 (%6.1)	JAG1,JAG2,NOTCH2
9	Sienna3	GO biological process	ACTIN_CYTOSKELETON_ORGANIZATION_AND_BIOGENESIS	Genes annotated by the GO term GO:0030036. A process that is carried out at the cellular level which results in the formation, arrangement of constituent parts, or disassembly of cytoskeletal structures comprising actin filaments and their associated proteins.	7.4e-05	0.004913	6024	55 (%0.91)	49	4 (%8.2)	ARHGEF2,DBN1,FGD6,RHOF
9	Sienna3	GO biological process	ACTIN_FILAMENT_BASED_PROCESS	Genes annotated by the GO term GO:0030029. Any cellular process that depends upon or alters the actin cytoskeleton, that part of the cytoskeleton comprising actin filaments and their associated proteins.	9e-06	0.000997	6024	62 (%1)	49	5 (%10)	ARHGEF2,DBN1,FGD6,MYO6,RHOF
9	Sienna3	GO biological process	ACTIN_FILAMENT_ORGANIZATION	Genes annotated by the GO term GO:0007015. Control of the spatial distribution of actin filaments; includes organizing filaments into meshworks, bundles, or other structures, as by cross-linking.	2e-06	0.00045	6024	12 (%0.2)	49	3 (%6.1)	ARHGEF2,DBN1,RHOF
9	Sienna3	GO biological process	ANATOMICAL_STRUCTURE_DEVELOPMENT	Genes annotated by the GO term GO:0048856. The biological process whose specific outcome is the progression of an anatomical structure from an initial condition to its mature state. This process begins with the formation of the structure and ends with the mature structure, whatever form that may be including its natural destruction. An anatomical structure is any biological entity that occupies s…	1e-06	0.000418	6024	431 (%7.2)	49	14 (%29)	ALDH3A2,ARHGEF2,COL9A2,FGD6,GPC4,JAG2,MAB21L2,MEF2C,NHEJ1,NOTCH2,PLCE1,PPT1,SGCB,SLIT2
9	Sienna3	GO biological process	ANATOMICAL_STRUCTURE_MORPHOGENESIS	Genes annotated by the GO term GO:0009653. The process by which anatomical structures are generated and organized. Morphogenesis pertains to the creation of form.	0.002227	0.030493	6024	168 (%2.8)	49	5 (%10)	ARHGEF2,FGD6,GPC4,NOTCH2,SLIT2
9	Sienna3	GO biological process	APOPTOTIC_NUCLEAR_CHANGES	Genes annotated by the GO term GO:0030262. The morphological and physiological alterations undergone by the nucleus during apoptosis.	0.004775	0.042802	6024	13 (%0.22)	49	1 (%2)	PPT1
9	Sienna3	GO biological process	CARBOHYDRATE_TRANSPORT	Genes annotated by the GO term GO:0008643. The directed movement of carbohydrate into, out of, within or between cells. Carbohydrates are any of a group of organic compounds based of the general formula Cx(H2O)y.	0.004775	0.042802	6024	13 (%0.22)	49	1 (%2)	SLC35A2
9	Sienna3	GO biological process	CELL_ACTIVATION	Genes annotated by the GO term GO:0001775. A change in the morphology or behavior of a cell resulting from exposure to an activating factor such as a cellular or soluble ligand.	0.003763	0.041715	6024	39 (%0.65)	49	2 (%4.1)	JAG2,NHEJ1
9	Sienna3	GO biological process	CELL_CYCLE_ARREST_GO_0007050	Genes annotated by the GO term GO:0007050. Any process by which progression through the cell cycle is halted during one of the normal phases (G1, S, G2, M).	0.000168	0.006088	6024	35 (%0.58)	49	3 (%6.1)	GAS7,NOTCH2,PLAGL1
9	Sienna3	GO biological process	CELL_PROJECTION_BIOGENESIS	Genes annotated by the GO term GO:0030031. Formation of a prolongation or process extending from a cell, e.g. a flagellum or axon.	0.004061	0.041715	6024	12 (%0.2)	49	1 (%2)	FGD6
9	Sienna3	GO biological process	CELL_PROLIFERATION_GO_0008283	Genes annotated by the GO term GO:0008283. The multiplication or reproduction of cells, resulting in the expansion of a cell population.	0.001763	0.026006	6024	282 (%4.7)	49	7 (%14)	ARHGEF2,CRIP1,GPC4,JAG2,LAMP3,NOTCH2,TACSTD2
9	Sienna3	GO biological process	CELL_STRUCTURE_DISASSEMBLY_DURING_APOPTOSIS	Genes annotated by the GO term GO:0006921. The breakdown of structures such as organelles, proteins, or other macromolecular structures during apoptosis.	0.004775	0.042802	6024	13 (%0.22)	49	1 (%2)	PPT1
9	Sienna3	GO biological process	CELLULAR_HOMEOSTASIS	Genes annotated by the GO term GO:0019725. The processes involved in the maintenance of an internal equilibrium at the level of the cell.	0.003711	0.041715	6024	79 (%1.3)	49	3 (%6.1)	DDIT3,PLCE1,PPT1
9	Sienna3	GO biological process	CENTRAL_NERVOUS_SYSTEM_DEVELOPMENT	Genes annotated by the GO term GO:0007417. The process whose specific outcome is the progression of the central nervous system over time, from its formation to the mature structure. The central nervous system is the core nervous system that serves an integrating and coordinating function. In vertebrates it consists of the brain, spinal cord and spinal nerves. In those invertebrates with a central…	0.004967	0.043731	6024	43 (%0.71)	49	2 (%4.1)	ALDH3A2,PPT1
9	Sienna3	GO biological process	CHROMATIN_ASSEMBLY_OR_DISASSEMBLY	Genes annotated by the GO term GO:0006333. The formation or destruction of chromatin structures.	0.004775	0.042802	6024	13 (%0.22)	49	1 (%2)	TLK2
9	Sienna3	GO biological process	CYTOSKELETON_ORGANIZATION_AND_BIOGENESIS	Genes annotated by the GO term GO:0007010. A process that is carried out at the cellular level which results in the formation, arrangement of constituent parts, or disassembly of cytoskeletal structures.	0.000304	0.008696	6024	115 (%1.9)	49	5 (%10)	ARHGEF2,DBN1,FGD6,MYO6,RHOF
9	Sienna3	GO biological process	DNA_CATABOLIC_PROCESS	Genes annotated by the GO term GO:0006308. The chemical reactions and pathways resulting in the breakdown of DNA, deoxyribonucleic acid, one of the two main types of nucleic acid, consisting of a long unbranched macromolecule formed from one or two strands of linked deoxyribonucleotides, the 3'-phosphate group of each constituent deoxyribonucleotide being joined in 3',5'-phosphodiester linkage to…	0.004775	0.042802	6024	13 (%0.22)	49	1 (%2)	PPT1
9	Sienna3	GO biological process	DOUBLE_STRAND_BREAK_REPAIR	Genes annotated by the GO term GO:0006302. The repair of double-strand breaks in DNA via homologous and nonhomologous mechanisms to reform a continuous DNA helix.	0.004061	0.041715	6024	12 (%0.2)	49	1 (%2)	NHEJ1
9	Sienna3	GO biological process	GENERATION_OF_NEURONS	Genes annotated by the GO term GO:0048699. The process by which nerve cells are generated. This includes the production of neuroblasts and their differentiation into neurons.	0.002126	0.02994	6024	32 (%0.53)	49	2 (%4.1)	PPT1,SLIT2
9	Sienna3	GO biological process	GROWTH	Genes annotated by the GO term GO:0040007. The increase in size or mass of an entire organism, a part of an organism or a cell.	0.00015	0.006088	6024	34 (%0.56)	49	3 (%6.1)	NOTCH2,PLCE1,PPT1
9	Sienna3	GO biological process	HEMOPOIESIS	Genes annotated by the GO term GO:0030097. The process whose specific outcome is the progression of the myeloid and lymphoid derived organ/tissue systems of the blood and other parts of the body over time, from formation to the mature structure. The site of hemopoiesis is variable during development, but occurs primarily in bone marrow or kidney in many adult vertebrates.	0.00015	0.006088	6024	34 (%0.56)	49	3 (%6.1)	JAG2,NHEJ1,NOTCH2
9	Sienna3	GO biological process	HEMOPOIETIC_OR_LYMPHOID_ORGAN_DEVELOPMENT	Genes annotated by the GO term GO:0048534. The process whose specific outcome is the progression of any organ involved in hemopoiesis or lymphoid cell activation over time, from its formation to the mature structure. Such development includes differentiation of resident cell types (stromal cells) and of migratory cell types dependent on the unique microenvironment afforded by the organ for their …	0.000168	0.006088	6024	35 (%0.58)	49	3 (%6.1)	JAG2,NHEJ1,NOTCH2
9	Sienna3	GO biological process	ICOSANOID_METABOLIC_PROCESS	Genes annotated by the GO term GO:0006690. The chemical reactions and pathways involving icosanoids, any of a group of C20 polyunsaturated fatty acids.	0.004061	0.041715	6024	12 (%0.2)	49	1 (%2)	CYP4F3
9	Sienna3	GO biological process	IMMUNE_SYSTEM_DEVELOPMENT	Genes annotated by the GO term GO:0002520. The process whose specific outcome is the progression of an organismal system whose objective is to provide calibrated responses by an organism to a potential internal or invasive threat, over time, from its formation to the mature structure. A system is a regularly interacting or interdependent group of organs or tissues that work together to carry out …	0.000233	0.007651	6024	38 (%0.63)	49	3 (%6.1)	JAG2,NHEJ1,NOTCH2
9	Sienna3	GO biological process	IMMUNE_SYSTEM_PROCESS	Genes annotated by the GO term GO:0002376. Any process involved in the development or functioning of the immune system, an organismal system for calibrated responses to potential internal or invasive threats.	0.001793	0.026006	6024	161 (%2.7)	49	5 (%10)	JAG2,NHEJ1,NOTCH2,SEMA3C,TREM2
9	Sienna3	GO biological process	INTRACELLULAR_SIGNALING_CASCADE	Genes annotated by the GO term GO:0007242. A series of reactions within the cell that occur as a result of a single trigger reaction or compound.	0.004508	0.042802	6024	328 (%5.4)	49	7 (%14)	FGD6,MYO6,NOTCH2,PLCE1,PPT1,TLK2,TNFAIP3
9	Sienna3	GO biological process	LEUKOCYTE_ACTIVATION	Genes annotated by the GO term GO:0045321. A change in morphology and behavior of a leukocyte resulting from exposure to a specific antigen, mitogen, cytokine, cellular ligand, or soluble factor.	0.002757	0.035771	6024	35 (%0.58)	49	2 (%4.1)	JAG2,NHEJ1
9	Sienna3	GO biological process	LEUKOCYTE_DIFFERENTIATION	Genes annotated by the GO term GO:0002521. The process whereby a relatively unspecialized hemopoietic precursor cell acquires the specialized features of a plasmacytoid dendritic cell or any cell of the myeloid leukocyte or lymphocyte lineages.	0.000447	0.011605	6024	19 (%0.32)	49	2 (%4.1)	JAG2,NHEJ1
9	Sienna3	GO biological process	LYMPHOCYTE_ACTIVATION	Genes annotated by the GO term GO:0046649. A change in morphology and behavior of a lymphocyte resulting from exposure to a specific antigen, mitogen, cytokine, chemokine, cellular ligand, or soluble factor.	0.002325	0.030976	6024	33 (%0.55)	49	2 (%4.1)	JAG2,NHEJ1
9	Sienna3	GO biological process	LYMPHOCYTE_DIFFERENTIATION	Genes annotated by the GO term GO:0030098. The process whereby a relatively unspecialized precursor cell acquires specialized features of B cells, T cells, or natural killer cells.	0.000173	0.006088	6024	14 (%0.23)	49	2 (%4.1)	JAG2,NHEJ1
9	Sienna3	GO biological process	MESODERM_DEVELOPMENT	Genes annotated by the GO term GO:0007498. The process whose specific outcome is the progression of the mesoderm over time, from its formation to the mature structure. The mesoderm is the middle germ layer that develops into muscle, bone, cartilage, blood and connective tissue.	0.004775	0.042802	6024	13 (%0.22)	49	1 (%2)	SLIT2
9	Sienna3	GO biological process	MULTICELLULAR_ORGANISMAL_DEVELOPMENT	Genes annotated by the GO term GO:0007275. The biological process whose specific outcome is the progression of an organism over time from an initial condition (e.g. a zygote or a young adult) to a later condition (e.g. a multicellular animal or an aged adult).	0.000162	0.006088	6024	443 (%7.4)	49	11 (%22)	ALDH3A2,COL9A2,JAG2,MAB21L2,MEF2C,NHEJ1,NOTCH2,PLCE1,PPT1,SGCB,SLIT2
9	Sienna3	GO biological process	MUSCLE_DEVELOPMENT	Genes annotated by the GO term GO:0007517. The process whose specific outcome is the progression of the muscle over time, from its formation to the mature structure. The muscle is an organ consisting of a tissue made up of various elongated cells that are specialized to contract and thus to produce movement and mechanical work.	0.005301	0.045846	6024	44 (%0.73)	49	2 (%4.1)	MEF2C,SGCB
9	Sienna3	GO biological process	NEGATIVE_REGULATION_OF_CELL_CYCLE	Genes annotated by the GO term GO:0045786. Any process that stops, prevents or reduces the rate or extent of progression through the cell cycle.	0.000491	0.012093	6024	46 (%0.76)	49	3 (%6.1)	GAS7,NOTCH2,PLAGL1
9	Sienna3	GO biological process	NEGATIVE_REGULATION_OF_CELL_DIFFERENTIATION	Genes annotated by the GO term GO:0045596. Any process that stops, prevents or reduces the frequency, rate or extent of cell differentiation.	0.004061	0.041715	6024	12 (%0.2)	49	1 (%2)	NOTCH2
9	Sienna3	GO biological process	NERVOUS_SYSTEM_DEVELOPMENT	Genes annotated by the GO term GO:0007399. The process whose specific outcome is the progression of nervous tissue over time, from its formation to its mature state.	0.001008	0.017745	6024	144 (%2.4)	49	5 (%10)	ALDH3A2,MAB21L2,MEF2C,PPT1,SLIT2
9	Sienna3	GO biological process	NEUROGENESIS	Genes annotated by the GO term GO:0022008. Generation of cells within the nervous system.	0.003763	0.041715	6024	39 (%0.65)	49	2 (%4.1)	PPT1,SLIT2
9	Sienna3	GO biological process	NEURON_APOPTOSIS	Genes annotated by the GO term GO:0051402. The process of apoptosis in neurons, the basic cellular unit of nervous tissue. Each neuron consists of a body, an axon, and dendrites. Their purpose is to receive, conduct, and transmit impulses in the nervous system.	0.003402	0.040909	6024	11 (%0.18)	49	1 (%2)	PPT1
9	Sienna3	GO biological process	NEURON_DEVELOPMENT	Genes annotated by the GO term GO:0048666. The process whose specific outcome is the progression of a neuron over time, from initial commitment of the cell to a specific fate, to the fully functional differentiated cell.	0.000908	0.016577	6024	24 (%0.4)	49	2 (%4.1)	PPT1,SLIT2
9	Sienna3	GO biological process	NEURON_DIFFERENTIATION	Genes annotated by the GO term GO:0030182. The process whereby a relatively unspecialized cell acquires specialized features of a neuron.	0.001436	0.023603	6024	28 (%0.46)	49	2 (%4.1)	PPT1,SLIT2
9	Sienna3	GO biological process	ORGAN_DEVELOPMENT	Genes annotated by the GO term GO:0048513. Development of a tissue or tissues that work together to perform a specific function or functions. Development pertains to the process whose specific outcome is the progression of a structure over time, from its formation to the mature structure. Organs are commonly observed as visibly distinct structures, but may also exist as loosely associated cluster…	5e-06	0.000839	6024	259 (%4.3)	49	10 (%20)	ALDH3A2,COL9A2,JAG2,MEF2C,NHEJ1,NOTCH2,PLCE1,PPT1,SGCB,SLIT2
9	Sienna3	GO biological process	ORGANELLE_ORGANIZATION_AND_BIOGENESIS	Genes annotated by the GO term GO:0006996. A process that is carried out at the cellular level which results in the formation, arrangement of constituent parts, or disassembly of any organelle within a cell.	0.000601	0.014021	6024	239 (%4)	49	7 (%14)	ARHGEF2,DBN1,FGD6,MYO6,PPT1,RHOF,TLK2
9	Sienna3	GO biological process	POSITIVE_REGULATION_OF_CELLULAR_COMPONENT_ORGANIZATION_AND_BIOGENESIS	Genes annotated by the GO term GO:0051130. Any process that activates or increases the frequency, rate or extent of the processes involved in the formation, arrangement of constituent parts, or disassembly of cell structures, including the plasma membrane and any external encapsulating structures such as the cell wall and cell envelope.	0.000317	0.008696	6024	17 (%0.28)	49	2 (%4.1)	PPT1,SLIT2
9	Sienna3	GO biological process	POSITIVE_REGULATION_OF_TRANSCRIPTION_FROM_RNA_POLYMERASE_II_PROMOTER	Genes annotated by the GO term GO:0045944. Any process that activates or increases the frequency, rate or extent of transcription from the RNA polymerase II promoter.	0.00176	0.026006	6024	30 (%0.5)	49	2 (%4.1)	MYO6,PLAGL1
9	Sienna3	GO biological process	PROTEIN_TETRAMERIZATION	Genes annotated by the GO term GO:0051262. The formation of a protein tetramer, a macromolecular structure consisting of four noncovalently associated identical or nonidentical subunits.	0.003402	0.040909	6024	11 (%0.18)	49	1 (%2)	AASS
9	Sienna3	GO biological process	RAS_PROTEIN_SIGNAL_TRANSDUCTION	Genes annotated by the GO term GO:0007265. A series of molecular signals within the cell that are mediated by a member of the Ras superfamily of proteins switching to a GTP-bound active state.	0.000314	0.008696	6024	41 (%0.68)	49	3 (%6.1)	FGD6,NOTCH2,PLCE1
9	Sienna3	GO biological process	REGULATION_OF_ANATOMICAL_STRUCTURE_MORPHOGENESIS	Genes annotated by the GO term GO:0022603. Any process that modulates the frequency, rate or extent of anatomical structure morphogenesis.	8e-05	0.004913	6024	11 (%0.18)	49	2 (%4.1)	FGD6,SLIT2
9	Sienna3	GO biological process	REGULATION_OF_CELL_GROWTH	Genes annotated by the GO term GO:0001558. Any process that modulates the frequency, rate or extent of cell growth.	0.000908	0.016577	6024	24 (%0.4)	49	2 (%4.1)	PLCE1,PPT1
9	Sienna3	GO biological process	REGULATION_OF_CELLULAR_COMPONENT_ORGANIZATION_AND_BIOGENESIS	Genes annotated by the GO term GO:0051128. Any process that modulates the frequency, rate or extent of the processes involved in the formation, arrangement of constituent parts, or disassembly of cell structures, including the plasma membrane and any external encapsulating structures such as the cell wall and cell envelope.	1e-05	0.000997	6024	63 (%1)	49	5 (%10)	ARHGEF2,FGD6,PPT1,SLIT2,TLK2
9	Sienna3	GO biological process	REGULATION_OF_GROWTH	Genes annotated by the GO term GO:0040008. Any process that modulates the frequency, rate or extent of the growth of all or part of an organism so that it occurs at its proper speed, either globally or in a specific part of the organism's development.	0.00129	0.021926	6024	27 (%0.45)	49	2 (%4.1)	PLCE1,PPT1
9	Sienna3	GO biological process	REGULATION_OF_ORGANELLE_ORGANIZATION_AND_BIOGENESIS	Genes annotated by the GO term GO:0033043. Any process that modulates the frequency, rate or extent of the processes involved in the formation, arrangement of constituent parts, or disassembly of an organelle.	0.000908	0.016577	6024	24 (%0.4)	49	2 (%4.1)	ARHGEF2,TLK2
9	Sienna3	GO biological process	REGULATION_OF_SIGNAL_TRANSDUCTION	Genes annotated by the GO term GO:0009966. Any process that modulates the frequency, rate or extent of signal transduction.	0.001516	0.024115	6024	105 (%1.7)	49	4 (%8.2)	FGD6,NOTCH2,PLCE1,TNFAIP3
9	Sienna3	GO biological process	SENSORY_PERCEPTION	Genes annotated by the GO term GO:0007600. The series of events required for an organism to receive a sensory stimulus, convert it to a molecular signal, and recognize and characterize the signal.	0.000626	0.014021	6024	49 (%0.81)	49	3 (%6.1)	MYO6,SLIT2,TACSTD2
9	Sienna3	GO biological process	SMALL_GTPASE_MEDIATED_SIGNAL_TRANSDUCTION	Genes annotated by the GO term GO:0007264. Any series of molecular signals in which a small monomeric GTPase relays one or more of the signals.	0.000676	0.014491	6024	50 (%0.83)	49	3 (%6.1)	FGD6,NOTCH2,PLCE1
9	Sienna3	GO biological process	SPHINGOLIPID_METABOLIC_PROCESS	Genes annotated by the GO term GO:0006665. The chemical reactions and pathways involving sphingolipids, any of a class of lipids containing the long-chain amine diol sphingosine or a closely related base (a sphingoid).	0.003402	0.040909	6024	11 (%0.18)	49	1 (%2)	PPT1
9	Sienna3	GO biological process	SYSTEM_DEVELOPMENT	Genes annotated by the GO term GO:0048731. The process whose specific outcome is the progression of an organismal system over time, from its formation to the mature structure. A system is a regularly interacting or interdependent group of organs or tissues that work together to carry out a given biological process.	2.4e-05	0.002006	6024	365 (%6.1)	49	11 (%22)	ALDH3A2,COL9A2,JAG2,MAB21L2,MEF2C,NHEJ1,NOTCH2,PLCE1,PPT1,SGCB,SLIT2
9	Sienna3	GO biological process	T_CELL_ACTIVATION	Genes annotated by the GO term GO:0042110. The change in morphology and behavior of a mature or immature T cell resulting from exposure to a mitogen, cytokine, chemokine, cellular ligand, or an antigen for which it is specific.	0.000908	0.016577	6024	24 (%0.4)	49	2 (%4.1)	JAG2,NHEJ1
9	Sienna3	GO molecular function	ACTIN_FILAMENT_BINDING	Genes annotated by the GO term GO:0051015. Interacting selectively with an actin filament, also known as F-actin, a helical filamentous polymer of globular G-actin subunits.	0.000173	0.005878	6024	14 (%0.23)	49	2 (%4.1)	MARCKS,MYO6
9	Sienna3	GO molecular function	CALMODULIN_BINDING	Genes annotated by the GO term GO:0005516. Interacting selectively with calmodulin, a calcium-binding protein with many roles, both in the calcium-bound and calcium-free states.	0.000106	0.004193	6024	12 (%0.2)	49	2 (%4.1)	MARCKS,MYO6
9	Sienna3	GO molecular function	CARBOHYDRATE_KINASE_ACTIVITY	Genes annotated by the GO term GO:0019200. Catalysis of the transfer of a phosphate group, usually from ATP, to a carbohydrate substrate molecule.	8e-05	0.003795	6024	11 (%0.18)	49	2 (%4.1)	HK2,PFKP
9	Sienna3	GO molecular function	GTPASE_BINDING	Genes annotated by the GO term GO:0051020. Interacting selectively with a GTPase, any enzyme that catalyzes the hydrolysis of GTP.	4e-06	0.000434	6024	14 (%0.23)	49	3 (%6.1)	ARHGEF2,FGD6,PLCE1
9	Sienna3	GO molecular function	GTPASE_REGULATOR_ACTIVITY	Genes annotated by the GO term GO:0030695. Modulates the rate of GTP hydrolysis by a GTPase.	0.001618	0.042793	6024	63 (%1)	49	3 (%6.1)	ARHGEF2,FGD6,PLCE1
9	Sienna3	GO molecular function	GUANYL_NUCLEOTIDE_EXCHANGE_FACTOR_ACTIVITY	Genes annotated by the GO term GO:0005085. Stimulates the exchange of guanyl nucleotides by a GTPase. Under normal cellular physiological conditions, the concentration of GTP is higher than that of GDP, favoring the replacement of GDP by GTP in association with the GTPase.	1.1e-05	0.000863	6024	18 (%0.3)	49	3 (%6.1)	ARHGEF2,FGD6,PLCE1
9	Sienna3	GO molecular function	MONOOXYGENASE_ACTIVITY	Genes annotated by the GO term GO:0004497. Catalysis of the incorporation of one atom from molecular oxygen into a compound and the reduction of the other atom of oxygen to water.	0.000607	0.018056	6024	21 (%0.35)	49	2 (%4.1)	CYP27A1,CYP4F3
9	Sienna3	GO molecular function	RAS_GTPASE_BINDING	Genes annotated by the GO term GO:0017016. Interacting selectively with any member of the Ras superfamily of monomeric GTPases.	8e-05	0.003795	6024	11 (%0.18)	49	2 (%4.1)	ARHGEF2,PLCE1
9	Sienna3	GO molecular function	SMALL_GTPASE_BINDING	Genes annotated by the GO term GO:0031267. Interacting selectively with a small monomeric GTPase.	3e-06	0.000434	6024	13 (%0.22)	49	3 (%6.1)	ARHGEF2,FGD6,PLCE1
